# Supplementary material for: Time is of the essence: using archived samples in the development of a GT-seq panel to preserve continuity of ongoing genetic monitoring
Source: PeerJ. 2026 Feb 4;14:e20726. doi: 10.7717/peerj.20726 (PMC12882729; doi:10.7717/peerj.20726)
Supplement: Supplemental Information 2 [file peerj-14-20726-s002.txt]

--Supplemental Data 1 - GT-seq primers for Hybognathus amarus

-Custom i5 index sequencing primer:
Custom i5 index sequencing primer is the reverse-complement of the small RNA sequencing primer: 5'-GATCGTCGGACTGTAGAACTCTGAACGTGTAGA-3'
NOTE: This primer is needed for sequencing on Illumina's NextSeq 500/2000 platforms because Illumina's TruSeq Small RNA adapters are not dual-indexed.

-Primers for PCR1:
PCR1 forward primer structure: 5'-[small RNA primer][locus forward primer]-3'
PCR1 reverse primer structure: 5'-[Read2 primer][locus reverse primer]-3'
PCR1 forward primer sequence: 5'-TCTACACGTTCAGAGTTCTACAGTCCGACGATC[locus forward primer sequence]-3'
PCR1 reverse primer sequence: 5'-GTGACTGGAGTTCAGACGTGTGCTCTTCCGATCT[locus reverse primer sequence]-3'
Note: small RNA primer and Read2 primer sequences were obtained from Campbell et al (2015); locus forward and reverse primers specific to Hybognathus amarus (this study).

Locus	Locus_forward_primer_(5'-3')	Locus_reverse_primer_(5'-3')
102446:2604-3512	GGACAGGCATCAATCAAAGG	TGAGCAGCCAGTTGAAGACA
102605:2816-3693	TCGGAGATAGAGAGACTTTGGG	CATTGTCTTCTGCAGGGGTT
105451:319-1223	GGTTGACACCCAATTTGACC	AGCAGGTGTCAAGGTGCTTT
109751:7798-9457	ACGTGTTCCTCAAACCTCTCAG	GGTCAGTCGGGAAAAGTTTG
113304:2837-3232	ATGGCATCCTACTGCAGCTT	CAGACAGTCCCTCAACTATATCCC
114608:119-897	ACCATGAGGATGATCCAGCA	ATCGTCTCGATCTCAGACTCGT
114628:3891-4517	TCACATGACCGTACCCAAGA	AATCGCTCTGTCATGCCTCT
114844:2402-3326	TGCGTGTGCGTTTTGTGT	ACACGACAACCAGACCAACA
116941:311-893	TCACATCTGCAGAACATCCC	AGCCCTGGCCTGTGATTTAT
120738:498-1990	AACACCGACAGCAGGAAGAA	ACCAAACCAAGCAAGACCAC
120791:799-972	GGCCAAGTCACACAATTCCT	ATTAGCCGTGATCTTGCAGG
121999:418-858	AGAGTGCCTGGTGAACATCA	GCTGTACCCGAGCCATTATATC
122475:577-1576	TGTACTGGTTTTAGTGCCCTGC	TTTCAGCTTAGGATGGTCCC
132943:1863-2014	CCATTACTCCCTTGCTTCCA	TGGAGGTCTGTGGGAAACAT
133469:3095-4229	TCAGACTGACAAAGAGACGAGG	CAATACGTTGGCAGAGCTGA
13357:3378-3680	GCATGGGAAAGGTCTGTTCA	TGAACCCGGACTGTAACATG
134068:1067-1398	GCTGGGAACACATGCTGATA	TCCTTCTTGATTACCGCTCC
135286:2916-3258	GATATGGGGCCTTGTCAATG	ACCATGGGGAGACTTGTCAA
136862:1103-1736	GACCACAGACCATGATTCCA	ACACATCCGCACCTTAAGCT
141254:6115-6689	GCATCTCGGTCGTGAAAAGT	AAGTTGGAAGCCTTCACCAG
14141:769-1284	GTGATGGACACAGTGCCAAA	TTGTGTTGCAGGCAAGAGAC
142017:1819-3668	AAGCAGTTGGCACAGGAAGT	GGGATCTGGACCAGTACATCAT
142276:1036-1746	TGATCGCAGGTCAGTTTCAG	AGCCTTCAGGACAGACCAAA
144233:169-517	GTCAGTACTGCCGAACACTTGT	GCTCTTTCTAGTTTCGGCCA
145398:3087-3494	ACGCCTTTAAAGCACACCAC	ATAACTCGGCCATCCACATC
145515:111-565	GTTTGGCCAATGAGGAGATC	CCTTTGTCACATCACCACGT
147207:369-1342	TTCCAAGGAACTGCCAGGTA	AATCCCGACAGGTGAATCAG
149126:1005-1428	TCGCTGCTAATCTCGTATGC	AGGCCCATTAGCATACGTCA
151251:33-562	ATCTGGTACTGGCGTTTTGC	CATTCAGAATGACCGGCAAG
154624:1507-2954	ACGGTCCAAACAAATGCG	ACACACAGCAACGAGTGGTT
156395:522-897	ACGCTGCTCAAAACTCACGT	GCTCAACACAGCCAATCAGA
159092:566-1087	TTCTTCTGACCTTGCGTTCC	CTGTTCTCTGATGTCATGGAGG
159950:1007-1915	CCTCAACTGTTCATCGTGTCTC	GGCCTGGTTTACGTTTGAAG
161894:2075-3432	CCAGCAACCCAGCTTATTGT	TCGTTCACGATTGTCCACTC
16563:6616-7122	TAACAGGTGCGCACACAGAT	ATCTTCATCCGTCTCCTGCA
166175:165-2028	ACAGTTTGGCCCTCTGATTC	CCTGCAGTAATTGGTGCCTT
16645:1254-2858	TTTCAACTGCTGCTCCTCAC	ATTCCCTTCGTTTAGAGCCC
167699:1364-2190	ACAGCTGGGTGATCTCTGACTT	ATTGCTGTCAAAGGAGCACC
167968:845-1411	GCATTTCTGGGAATTGGC	GCTTTCAAACGTGTCCCACT
169170:539-1486	CTTCTTCCATGTGGCCACTT	TCTGTCTACAGATCGTACCCACTG
172857:2176-3130	CGACCGCATTTGTTTCTGAC	ATCCGGATGTGCTGTGTACA
17290:1960-2835	TATGCAACTGCCCTTCAAGG	TGGGAATGCACTTAGCTGAG
173822:89-1827	ACGTCAGGGCTGTTATGTGA	CATCCATTGAATGCGGGTAC
174136:4405-5925	TGCATTGCTGGTACCACTGT	GACTTTTCAGTCTTGGAGGTGG
17713:117-1052	GCGTGTGAATCATCCTTTCC	AGAATGGTGCATCGATCTCC
179490:2087-2734	GAGCCCGAGAGTGTTCTTTATG	TTTCCAAACGTGAGCTGGAG
179674:3437-5055	GCTCGGGCATCTGTTTTAGA	TCCCTAGACTTCATCCAGCTCT
183027:2444-3097	GGGACGATACAGGAGGTACAAT	ATGGCTAATAACACGTCGGG
188233:627-961	CAGGCTGGGAAAGACAGAAA	TCTATTGGACGCCTTCAGGA
190969:710-1480	CCAATGTCTCAAAGGAGAGAGC	TTCCTATAGAGCCACGCACA
193570:1009-1631	GAAGAGCCAATCAGGACCAT	TGGAAGTGGAATGCAGCTAG
19394:1064-1346	AGCATTTGAGGTGAAGCCAG	CCACGGACTTTCAAACCATC
194905:128-1085	CAAAGTGAAGATGCTTGGCC	GGATTTTGGCCCACTCTTCT
195549:1406-2576	TGATGCACCATGACTGTGTG	GGGCCCAAAAGATCCATT
196366:3318-3952	GGAGATGATCATCACCACACTG	AGGCGGCATAGTCTTCCATA
197613:2734-4255	CTCACCTAGGCCTTTTCCAA	ACACCCTTTCATACCGAGGA
199467:112-1265	TGTAAAGGAGTCGGGGTCAA	GACTCCACCGTCTTATTCTGCT
199478:10794-11441	ACCGTCTCGACTTACACTCACA	TGCACTGCACATTACAGGCT
204073:227-698	GAGGACGTTAGTGGTACTGCAA	TCGAACTCACCGAACTGACA
204882:724-2419	CCCCTAGCCTGACACACATTAT	AAAGGACTCCTGCTACACGTTG
205604:5737-6268	GACCCGTATAGGAATGATGTGG	GTAGAGCCCATCAGAGAAACGT
205679:1062-2260	ATCGATAGCTCACGGTGTGA	TGAACATCATCAGGACTGGG
205984:1188-1830	TGAATGTCACAACCAGGCTG	GCCAGATGCAGAATGACTGA
206835:56-674	CGAAATGTAGCCCCGACTAA	TCCCTCGCCACATCTAATGT
207458:876-1291	AATTGCGCGCAGGTAAAG	CACCACAGAGAGATCTGCAAAG
208868:64-486	TGCAGCTACTTGCAGTTGGA	GGTGTACTGAGGCCAAATCTGT
210844:2307-3596	CCCGCCTCTTATGCTAATGA	AACGTCTCCAACAGCTTTGC
216624:933-2377	ATGGCTTTCTCTCGGCTACA	GCCAGATCTGCTAATTGAGGAC
217521:1118-3018	TTAATGAAGCAGCCAGCAGG	GGCAAGGAAATCAGCCTATG
221552:2203-3180	AAGTTTGTTCCACCTAGCGG	TCTCCTCGAGGAAAGGTGAA
222343:3324-4841	AGCGGTTTCAGCCATGAT	TGGAGGACATCGTCATTCAG
227078:2383-2571	GGGAGAAAGAAGTGAGAACGTG	AGTTGCATTTGGACCCCA
22768:6956-7572	GCAAAAGTCAGTGTGCAGGA	CCTCGGAGTTCACTGGAAAT
2290:1426-2446	GGCTCTGTTGTGCTTTGTGA	CCGGCATGTGAATTCCAT
231642:5550-6796	GGTCAAGTGCAGGGTGTTTT	TACGCTTCTCTTCCGATTGG
232834:636-1069	TCACATCCCATCTTGACCTG	CAAGGAGGACCTAAAGATGCAG
233951:298-1409	TGCAGTAGCTCTCTTGCGATCT	CTTTATAGCCGCTCAGCAGAGA
237633:116-1224	CCTCAGTGGTTGACAGAAAGTG	AGCGCTATTGTGGACTTTGC
240961:9494-10345	GCTGAGGCGCAGGATAAATA	CTGGTGCTCTGAACTTTCTCCT
242598:222-803	TGCAGATCTGGCTGACTTGT	GTTGGGGATCATCGTTTCAC
243026:1494-2008	GCCCTGACAGGAAGTGAATT	CTTATTCCGATGGCCTCATG
24347:2889-4221	CGGCCATCCTAAACTGAAGA	AAAGACAAGGGTGAGAGTACCG
243646:1484-1954	CCGGCTCTGACTAGGTTTTGAT	CTTTTATGCCCCACTTGGAC
247472:3162-3858	AAAAGTGGCATGGAGACTCC	GACAACAGATGGATGCGGTA
247518:1553-2202	TCCAACATAGAGCCACACAGTC	GGGTGGAGGATAATGCCTTT
248912:7530-7981	GAGTGTGTGAGTTCATGATGGC	GGACTTAAGCTCAAATGGCG
250141:349-931	TTCACCCTTGTCCCGTTTAG	CGGCAGGATTGACGTAAAGT
250611:1403-2327	CCGAAAGCTAACAGCACCAT	TGGGTGGGGACTTCATTGTA
252592:998-1417	TTGATCACGTACGACGAGGT	ACAGCGCTATCAAGTCATCTCC
254953:8-537	TTACGCTTGAGGAACGTTCC	AACCAGCAGAGTGTGTGTGAGT
257754:1311-1982	TTCATAAATCGGTGGCCC	AAGCCCACAGACAGAGCTTT
259664:1364-1758	TACATGCTTGCAAGGTGGAG	GCACATATGCCACCAACTTG
259884:1094-1741	GCTGCCTTTGACTGGTCTTT	TCATGAAAGGTCCTGGAAGC
261123:1915-2439	AACGGCGTAGTGCTAGCAAA	AAACTGTCGACAATGAGGGC
261260:361-685	CCATGGCCTTGGGATAACAT	CTGACTCACAGAATTCAGGCTG
262740:7144-8755	TTCAGGAGACAGCGGTAACA	ATGAAGGCCGAACACTGTGT
270683:2484-3025	CAGCATGTTAGTCGAAGCCA	TATCGGCTTCATCTGAACCC
273314:2329-3265	CTCCTTCACGGCATCTCTTT	TCCCGTATGTTACCGGTTTC
275990:145-1469	CCCAAGGACACTTTTCTGGA	TGGATATGCTGGAAAGAGGG
277353:1279-1655	TAATTTACTCACCTCCGACCCC	CCCATTGAAGTCCACTATCTGG
278390:347-858	TGCCAAGTACAATGCTTCCC	AGCCTTTCCATCCAAGCA
279674:970-1718	AGACCTCCTATGGGGATTTGAG	TAATGAGAGACCTGTAGACTGGGC
279865:2258-3282	ATAGCATGACACTGCTGAGTCC	TGCATGTGTGGGCTGTAACT
281502:2567-3019	AGAGTTGATGCTCCCTTGGTAG	TGCAGAAAGAGGACCAGTGA
28359:12450-13271	GAGCCGGAACACAATCTTTC	CCTTTCGGCACCTCTACTAATC
284253:142-535	AAATTACGTGTCGAGCCGTC	ACACAGCGCTCACTTTACCA
286992:397-726	TCACTGACCACAGGCCATTA	TGGGAGACATAATGTGCAGG
289419:20485-21569	ACTCGCTCGCCAACAAAGTA	GATTTACACCCCATTGACGC
290681:35-738	CTTTCTCAATCCACGCACTG	AAGTCCAGTGATTTGGCAGC
291532:2159-3471	TCTGCATGACATTAGAGCCG	TGTTTGCACAGTCTTCCCAG
292130:2160-2877	CTTTGAAAGGTAGGGATGCG	CGAGGAAGCGAATGAGAAAG
293233:3997-5393	AGGCGGAGAACATTGAGATG	CTTTTGGTTGTCTCCACCGT
294129:28-603	TGGGTGTCTGATGTGAGGAA	TTGACGGTATAGAGCCTGCTTC
295180:887-1316	AATCCCAGTACAGCCATGCT	TCCCTCATACAGCCTACTTGGT
297853:1771-1880	AGAGCCAGCCAAAATAGCAC	TGCTACAACACTAGTGGCGAGA
300514:734-1545	GAGTGCATGCAAGCTTCTGT	GTGTATAGCCGGGCAAATGT
301274:1146-2478	GCACACAAACACACTCACGA	GATCCGGCCACTAAAACAAC
303540:7122-8768	TGTCACTACCTGTAGAGCCGAA	TGTGTCCGTCACAATGCTCT
3142:2403-3093	TGGACCCAGTTAACTGCTCA	AGGACATGTGAAAGGCAGCT
317550:642-1448	TTGGTGAGTCAGAGAACGCA	GCAGATTACGCACACAAAGG
317775:621-949	TGTGGTCGGTGAGTGTTTGT	GAGCCTGGAATCACACATGA
320812:1251-1634	GGCGGACATATCCAGCTTAA	TAGTCTGCTCCTGCAAACCA
323756:633-1117	GAACTCCTTCCACCTAGTAAGCAG	ATCACAGAGCATCACAGACACG
324131:1490-2044	GTTTGTTAGCATGCATGGGG	ACTGTGTCGGGCTGAAACTT
324768:0-682	CGCCTCTTCTTGTCATGATG	TCAGCTGCAGTAATGCTGGA
326:610-1347	TCATCCTCCTCCTGGTCATT	CCTCTCCAGCTGGAATGAAT
326043:6262-7624	AATGGAGTTGGAGACCCATG	GTCGCTCTGTTTGCTTCATG
327034:4206-4800	AAACCTCTGAAGCTCAGCCTAG	GACCCTGTACAGTGAGATACAAGC
327419:886-1111	AAGCGCTTCTGAGAGGTTACAC	TCAGCACATCCCGAATTACC
329020:208-930	GACGAATGGCACAAGTACCA	AAGCCCTAGTTTAGTGACTGCG
330124:1067-1801	TTTACAATCCCCTAGAGCCG	AGGCTCATAATGACTTGCGG
330433:1312-1789	CCTGACACCAAGATCGTGAA	GCCTCAAAGGGGCATGTATA
332875:3216-4537	ACATCAGTGGCGCGACATAT	TGTGGGACGTCTGCCTATAA
33643:5216-5914	TGCTTGTCTCTCTGGTGTGTTC	TCTTGCTCCTATCCGTGTACAG
338186:2123-3520	TTAAGACCAGGCGTAAACCC	CAGTGGGCACACAATCTCAT
338190:1872-3201	GATGGCGCCAATTTAAGC	ATGCCAGGGTCATAGGTTTG
339559:1903-2471	TGAGATGTACGGTGCGATGT	CAGTAAGAGAACGGATGTGCAG
340163:813-3738	GCGGCAGAACACATAAGTCA	AGGCTTTGGATTCTCTGGGT
344445:5511-6335	ACTCGCCACTTCCTGTCAAT	TGTGTTTTCGACAGCCTCTG
34540:247-715	ACTTGTGTGCATTGGTCTGC	CATCTGTAGCCCACATGTAGCA
34991:1276-1697	GTATTTATATGGCGGCCACC	GGCTGTTTTATCGTGGATGG
352553:2583-3857	GCCGGACCATTCTAATTGAC	TGTGCATGTAGGCCCATGTA
35327:319-915	TTTTGCGGTGTGGACTATCC	TGCCTGGAGTGTGTTGGTAA
354339:691-1872	TGCAGGATTAAGACCCCAAG	TGCTTTCCTGAACTAAGCGC
354592:3017-4058	TATGTGAGCGATATGACCCG	TCGTTCAGTCCAATCACTGC
356316:87-1058	GGTGTTGAACCCGGTCTAATAC	TTGTGGGGTATTTAGCGCTG
357940:1958-2551	TCTCCATTCATCCTGGAAGC	TGTAAGCGAGGTCTCCATCTCT
365321:1491-2248	AAAACAGCACCGAGTTGGAC	TGTCTGGGTCCTCAGTGAAA
368104:805-1655	TGTCTGTTTAGAGCCACGCA	ACAAGAAGGCAGTAGCGGAA
368177:6898-7314	GGTGTAGGACCATCTGTAGTAGCA	TTCCATGCTACCACCACTTG
369685:1730-2338	GTTTCCATGTAGAGCCAGAGGA	AAAACATCAGCGGTCCTCTC
372992:1218-1806	CGGCACTCTTCTTTGTCCTT	CTGGTGTGATGGGTTGTTTG
377897:486-933	GGTTCCCATTGTCCTGAAGA	CTTTCACAATGGCACCCAAC
379190:1617-2300	AGGGCAGTGGAGTGATTTCA	GTTGGAAAAGACCCGTCAAG
379292:2561-3373	CCAATCAGAGGAAAACCAGC	TACAGCAGGTTCTCTGGCTACA
38275:1863-2402	AAGGGTATACGGCCTGGAAT	ACTGGTGCGACGTAGGAAAA
384706:319-671	CAGGGGCATTCGATACTTTG	GGAGCTGTGCAAAACACTGA
385941:385-1023	TGAGGGAGGAGAAGTGAGAGAT	GAACAGAACAACCTGGTAGAGAGG
386065:1210-1593	GTAAAGGGTTGTTGGAAGCG	TTTGACAGCTTTCAGACCCC
389334:696-1215	GATGACAGGGCCTCCATTTA	TTCACAGGACACCAGGAACA
395304:732-2077	CACGCACGCATAAACAGAAG	ACGTGCAGGATTGTGAGTCA
395538:3563-4347	ACCAGAACTGTGGAGGAGAAAC	TCAAACTCAGCTTCACACGC
399018:353-1070	GAACCTATTGGAGCAGAGGAGA	CTTGTATTCACTCCCACCGTCT
399739:1408-1671	TTGTTCGATCCCACTCAAGG	TGCCAAGTGTTCTCAGCTTG
40107:267-987	AAAGGGCACAACAGGACAAG	CTCCATTTCACACCGGATGA
403267:2529-3153	GTTGTGTGTCCGATGCTTGA	GGGAACTGATGATTGGCCTA
406197:317-1020	CCGATGTGAATTTCCTCTCC	ATTCCACTTAGCGCTTCACC
406449:1098-1861	TAGGCTGCTTCTCAGTGCAA	CCTGATATTGTGTACCTGGCCT
407897:660-1283	GGTGTTCATGGATTCCCTTG	CCAGTGTTTGCAGTGTTGGT
409902:787-1235	CAGGTTGCCATAATTACCCG	CTGAACATGGACGGCATCAT
41152:1377-2089	CAGTTTCGGGGACTTCTGAA	CCCAGCCTTAAAACCAAACC
415933:619-1638	ACATGAACTTTGGCTCCAGG	TCCCAGAAAGCCATAGGTCA
41662:106-457	CCATATCTGGAAAGTGGCGT	TGCCGACTCGTGTATGATGT
416802:540-1103	AACCTCCATAAACTGGCGAG	CCGTAGTTGTGCATGCAAAG
422126:665-2230	CCGTCAACATTTCCAGTGTG	GGCACTGGGGACATTTAACA
428135:941-1591	TCTCGGACAGAAGTGTGGAA	CGCTCAAATCTGTGGTTCAG
429120:2206-2915	GCAGAGCCACGAGATAAGGATA	ATGATGCCAAAAGCGTGC
43360:980-1805	TGTTGTGATCTCCTTCACCG	AACGGTGATTGAGTTCTCGG
434531:1571-3459	CTATGCGTTTGTCACGGTTG	TTATGAGAGCTGCTGTGGAGAG
434930:2863-4231	CTGGCCAACAATGTGAATCC	GTCACATCCAAGGAGGCAAT
437360:2759-3163	GGGTCAGCAGAGAATCAAACAG	ATTTGGCTCTCCTGCTCATG
438056:81-726	AGCTGCTGGTCCTAAAGCAA	TGTAAACACAGTCAGCGGGT
440737:1144-1658	AGCGAGAGAACTGGGAATGA	CTGCACATCTCCTCGAATCA
440890:2100-2652	AGCACACACGATGGCTACAA	TAGTCGACGAAAACGGAAGG
446191:1077-1548	GCCTGGTGCAGATTAAGACACT	CCAAACCACACACACGTTTG
452927:2622-3254	ACCTAAGGTGCCTACTAACGTGTC	GACTTCCTTCAATGAGAGGACC
453526:966-1771	TGTAGAGCCGCCCATAAATC	ATCTTTGCACAGTGGTGTCG
45566:1141-2127	AGAGCCGAGATGAGAGAGAGAA	GTTATTTCTGGCGCCAGTGT
459392:444-1031	CACACTCCGAGGCTCTTTAACA	CAAACGCCTCTGGGTTAAAG
459848:1621-2551	CGGTAGGAATTTCCAACCAC	TCCTCAAAATGGCCACTCTC
460660:320-778	TCTCATCCATTCTCCCTGCT	TAGCTCCTCCTAAATGGCCA
462346:5860-6531	TTCGTTGTCGTCATCTGTGG	TCTTCCCAGTGCTTGACCTT
462439:127-1106	TGGAAAAGGTAGAGCCCAGA	GAGATTTATCTATGGCCGCG
462797:918-1440	CAGATTTGTAGAGCCACAGACG	CATAACGTTGGGCTGCTCTT
463113:274-845	GTTGTTCTTCAGCCCCTTGA	ATTGATCATGCTGCAGAGCC
46328:25-973	CGCGGAGTTAGTGTGTTTGA	CGGGTTTAACAAGGCTCTCA
463367:1940-2377	GTGACAACCATTCCAAAGGG	GGCTCCTTGTTTGTGGTTGT
465856:712-1202	GACAAAGCACATCTCCAGCA	ACACACTAGCTCAGGCACACAT
469725:39-1122	CGAATCTGCTGAATGTGAGG	TGACGGAAGTGCCAGTTGTA
476345:5585-7403	CAACCTTGCGGATGAGATTC	CCTCAGCTTCCATCTGCAAT
492378:246-1416	GTTACATCCACGGTTGGGTT	CGCGTTGAGCTTATTTACGG
49361:719-1940	GAGCTTCCTTTCTGCACACA	ACATGAGGGCTTGTGTCCTATC
497958:2858-3340	AGATGGGCCAGCCAATAAAC	GCCAGCATCATAACGTCAGA
498377:0-691	TCCAGTGTGTCCTAGGTTTTCC	GTTCACAAATTCGGGAGGAG
501457:1603-1811	GTAAATGCCAGGTTTCCCCT	CACAGTGACATGTGCCTTGA
503792:575-1121	GCGAGATGCTTGAGTGTTCA	ACTGCTTCAGCTTTGGCTTC
511216:2221-2987	ACGGATCACTGTACTGCTCAGA	CAGCCTCGATTTGCTTCTTC
511460:931-1637	CCCACCAACCAAATCCATAG	GGGCACAGATGGAAAAGTGT
511519:3376-3575	ATGCGATCACACAGGGTAGA	TGCCCTCATCCAGTAGCTTT
51577:11249-12885	AGTGTTGGCGAAGAGGAAGA	AGGAGCAGTCTTGGCAGAAT
517238:178-1150	AGATGCCTTGCACCAACTCT	CAATGCTCACATACTCCGGA
518085:757-1127	GCCCACAGTCAAGACATCAA	CCTTGATCTCTGAATTAGGCCC
521772:557-824	CCAACCTGTCTCGAACAACA	ATCCAACCTCGGAAAAGCTG
523278:863-1853	AGAACTCTGGGTAATGTCGAGC	TGACGACGACAGCAGTGAAT
52378:571-1266	GCCTGATGGTAGAAATCGCT	AAGCAGCTTACCCTCCCATT
526212:4331-5320	TTGGGGACTAAGCCAGAGAA	CACTCGCCTCCCATTTGTAT
527210:1135-2081	AGGTCCAAAGACGCATATGC	TTGACTCCTTAGGGCCTCAA
532525:677-1329	CCGTCACTGTTCATTTGTGC	TGAAGTATTCCTGGCCTCCA
532528:2347-6015	TGGGCACAGACACATTTCTG	TCCACTCAACCTGTGCCATA
535570:2084-2475	TCTCACTGCTCATACGTGTAGACC	CGAAAGTGTGGGTCCTTGAT
53652:1787-2272	AAACGGTACACATAGGAGCCTC	TGGACACGTCAGCGATATTC
536930:2256-2551	ATGTGGTTTGAGGTGGTCCA	CCCCATTACACCCCTCTTTT
541273:647-1495	ACAAAAGGCTGGTCTGTCCA	GGGAATGTTAGGCATCCTCA
541593:1208-1886	CTCCCAAACCCATCAGTTTC	TCTGGAGTGGCATTCAAGTG
5434:2533-3085	TTGAGAAGCCATTCAGGGAG	TCACTAGCTCGTCGTCTCTGAA
547743:27-393	ACCTCAGGCTGCAATTTGTC	AAAACAGGCGAGGATGACAC
549850:873-1252	GCCACTCAACAACAGGTCAA	CCCGGGGTAATGTGAATGTA
550007:542-1360	AGCTCACCGCTTCTTTGAAG	GTTGGCTTTCAATCCCAGGT
551753:281-559	GGTTGTTCATCGGTGCCTTA	TGTTGCAGCAAGACTGGTCT
552220:304-833	TTCCAGTCCTGTTCCTTCCA	TTGGTCTCACCTCTGACACGTA
552582:2328-2808	CCCTACTTCAAGACCCAACAGT	TGCCTTTCTCTTGTCTGGGA
552955:1642-2521	AGCCAATGTCATCCTGACCT	CAAGCTAGTGCAACGGCTTA
556275:1461-1684	ACACCGGAAAAGCTGAAGAC	AAGCTAAGTTGTGCAGAGCCAC
56091:3041-3960	AGGCGCTGTTCACTTGCATA	CACTGGTTGCCAATTGTCAC
56132:1637-1940	TGAACGCACAGACGAGACAT	ATGTAGCTCCAGACTTTCCCAG
564902:3018-3135	AAACACGCCCATGGACTTCT	CTGAAGCTGTTCTGGTTGGA
56558:4040-4472	TGTTCTGACTCCATTGGCAG	GCTCTTCTAGAGAACAGCAGCA
566331:2820-3205	GTGACTTTGGCAGATGCAAC	GCGGTTCACTGAAGTGCTTT
567240:1200-1545	GAATTGCTCGTTGTGTAGCG	CTTTCGATGCTACGTCCGTT
569280:3084-3787	AAGGCTCGTAGGAAAATGGC	GGCCTTATGGTTAGAGCCAA
569485:135-1067	ACAAGCCACTCCAGTAAGAAGC	CGACTGTTGCTCTGGAGAAA
569510:387-904	TCCTGTAGAGCCATTCCCAA	GGATGTCACACGGGTAACAA
569951:422-1144	GGGAGATGAAAGCTGAGCTCTA	CAGGACATAAGATGCAGCCA
570076:4729-5209	ATGACTTGAGCAAACAGGCC	TGTAGTAAAGGTTTCGCCCG
572181:75-1131	GCAGCCCTCGTTTCAGATAA	GGCTTCTGATGTATCGCACA
574926:214-976	ACAACCACTCATGCCCTGAT	GAGCACCATAGACAATCGCA
575777:389-943	TAGGGACATGGAAACAGGGA	GCATTTGACCCAATACCAGG
580765:1395-2085	CGTGTATAGCCGTGATAGATCG	TATATTCGCCTGTCTGTCGACC
581581:1514-2446	TGAAGACTTTTGGTGGAGCC	TGTGTGCATCTGCTTCAGTG
585193:2605-2888	CCAATCATAGGGATGGATGC	GGGTTACAACCGATCTTGGA
586689:110-343	TAGCAGTGTAACAGTAGAGCCCTG	ATCAATCCCTCATGGCACAG
588483:962-1422	GTGCAGTCAGGAATCCCAAT	CAAACCACAGGCCCTCTTAA
590757:69-831	CAGCTTTCAGTGCTTGCTTG	AACGTGTGTGTAGAGCCTACAGAG
593413:602-1915	TGTGGTAGAGCCATAACGTCAC	CCTCCTCTAAACGACTGGAGAA
593814:6743-7249	GGGCCACTGAGGTTTGTTTA	GGATGAGGAAAACGGAGATG
596024:997-1409	AAGGTTCGCTCACTGGAGAA	GGAGATCCTTTATGGTGGCA
600592:3964-4672	CACAAGCGGATGTTGATCTG	TTCCCCATGTCTAGAAAGCG
601249:4418-5085	TCCAGAGAATCTCCGCTTGT	AACGACAGATGTGTCCCACA
601436:484-944	TGTGCTCACTGACAGCCTTT	GGAGCTTTGAGCTTCAGCAT
603114:1440-2296	ACAAACCAGCAGCACATCAC	AGTGCTGCATGTGACCTGAA
603961:1852-2535	CACTGCCACGCTGATATTTG	CTGCCTGGAAAGCTCACAAT
60525:3208-3831	TTGTCTTCATTAGAGCCGGG	AACACAGCGGGTTATTGCTC
61057:3929-4590	CCTGTAGTCCGAAGCTGAAACT	ACGATGTAGAAGGGGAGAGAGA
61304:931-1710	ATGAACCAGAGGAAGGAGGACT	TGATGGCTCCGGTTAGATCA
62927:947-3136	GCTGTGCTTCTCCAGGAAAA	TGCTGTAGAGCCCAAATGAG
63373:935-1274	CATTGAAAGAGAGCACTGGGAC	AGGAGTTTCAACTGCCATGG
64832:709-1421	CCTCACTGTGCGTCTCTGTATT	TCACAGCAGGACATCCCATA
66507:5071-5738	CTGGCCCCTAGTGCATTTAA	AATTTGCCCCTGAAGCTGTC
66943:2197-2732	GGAGTGATTTATCCCAAGTCCC	TTTCCGGCATAGGCTGAA
7828:4974-5790	ATTTACGATCCGCCTGAGAG	CAGTCAGCTCATACATGCACAC
78333:2546-3006	GGTGAGACCATTACGCCTTT	TTTTGCACCCTGATAGAGCC
80192:1279-1869	GGGGTCCATAGAGTCATAATGC	CTGCACAACAGGGTGGAATT
80965:392-1268	GCCGAACATTCCAGCACTAT	AGGCTGATTTGTATGGCGTG
81207:398-1139	CCAAGCTGCCCTAACAGATT	CAAAAGGAGAATCTGAGGGAGG
81996:2056-2790	CTGTCTACACTCTCCTCCCCTTAA	CCGTCCCAAAGTGAACAACT
84201:2828-3304	CCACACACATATGCACACCA	CAGGCTGGTGATGTCTTTCA
84792:1608-2149	TGCATGTGAATCCGTAGAGC	AAACCGAACCAGGGTAAACG
87925:2298-3038	CATCATTCGTAGAGCCGTGA	CTCACGAAAGCTCGGTTTTC
88951:3348-4194	AGCCGAATATGACAACCTGC	CTGATTTGAGATGCCAAGCC
91330:1748-2172	AGAAAGCACTCCGTCCTTTG	AGTTTGATGAGAACGGCGTC
93234:1970-3251	TGGCATCTGATGACCCAGAT	GCAAACCCAGCAGAATTCTG
94676:1725-2318	CATCAGCTGTTTTGACGCTG	GAGCGTATGTTGAGCACATGTG
9863:467-1053	TTATTATGGTGGCAGAGGGC	GCGAACCTGTGGATGTTGTA
6490-SM	GCGCAAATCAAGAGACACATC	GCAGGTGGTAGGATGACTGG

-Primers for PCR2:
i5 tagging primer structure: 5'-[P5 capture sequence][6-base i5 barcode][small RNA primer]-3'
i7 primer structure: 5'-[P7 capture sequence][6-base i7 barcode][Read2 primer]-3'
i5 tagging primer sequence: 5'-AATGATACGGCGACCACCGAGATCTACAC[6-base i5 barcode]TCTACACGTTCAGAGTTCTACAGTCCGACGATCA-3'
i7 primer sequence: 5'-CAAGCAGAAGACGGCATACGAGAT[6-base i7 barcode]GTGACTGGAGTTCAGACGTGTGCTCTTCCGATCT-3'
Note: i5 and i7 primer sequences (including barcodes) obtained from Campbell et al. (2015).
