# Supplementary material for: Time is of the essence: using archived samples in the development of a GT-seq panel to preserve continuity of ongoing genetic monitoring
Source: PeerJ. 2026 Feb 4;14:e20726. doi: 10.7717/peerj.20726 (PMC12882729; doi:10.7717/peerj.20726)
Supplement: Supplemental Information 3 [file peerj-14-20726-s003.txt]

Bellow is a tab delimited table containing the eight columns in the same format required by AmpliconReadCounter.pl script (GTscore pipeline v. 1.3; https://github.com/gjmckinney/GTscore).
The first column contains the locus name in the format [contig_ID:locus_start_position-locus_end_position] from the genome assembled in this study (NCBI BioSample assassin number XXXXXXXXXXXXXXXX).
Locus	Ploidy	SNPpos	Allele1	Allele2	Probe1	Probe2	Primer
contig_326:1109-1229	2	1146	C	T	ATGGATGACATTTCGTT	ATGGATGATATTTCGTT	TCATCCTCCTCCTGGTCATT
contig_326:1109-1229	2	1177	T	C	ATTGTCAATGGATCAGG	ATTGTCAACGGATCAGG	TCATCCTCCTCCTGGTCATT
contig_2290:1584-1720	2	1658	T	C	AAATAGTGTGTCACGTA	AAATAGTGCGTCACGTA	GGCTCTGTTGTGCTTTGTGA
contig_3142:2441-2563	2	2482	C	T	TGGAGCTCCTCCAAGGT	TGGAGCTCTTCCAAGGT	TGGACCCAGTTAACTGCTCA
contig_5434:2666-2801	2	2763	G	A	ATCACAGCGTCTTTTAT	ATCACAGCATCTTTTAT	TTGAGAAGCCATTCAGGGAG
contig_7828:5005-5104	2	5069	A	T	GAGAATATATGATGTGA	GAGAATATTTGATGTGA	ATTTACGATCCGCCTGAGAG
contig_9863:625-755	2	652	A	T	CCTGGTGGAATTACACG	CCTGGTGGTATTACACG	TTATTATGGTGGCAGAGGGC
contig_13357:3517-3661	2	3563	T	C	CTTGAACCTGAAGATCT	CTTGAACCCGAAGATCT	GCATGGGAAAGGTCTGTTCA
contig_14141:820-961	2	861	G	T	TTCTAGCTGTTATCTAA	TTCTAGCTTTTATCTAA	GTGATGGACACAGTGCCAAA
contig_16563:6620-6767	2	6697	C	T	TAAAGCGGCGTTCCCAT	TAAAGCGGTGTTCCCAT	TAACAGGTGCGCACACAGAT
contig_16645:1866-2003	2	1903	C	A	GATCAGCGCTCTTTGGT	GATCAGCGATCTTTGGT	TTTCAACTGCTGCTCCTCAC
contig_16645:1866-2003	2	1915	T	C	TTGGTTGCTAGAAGTGT	TTGGTTGCCAGAAGTGT	TTTCAACTGCTGCTCCTCAC
contig_17290:2607-2715	2	2636	C	T	CACAATCTCTTCAGGAT	CACAATCTTTTCAGGAT	TATGCAACTGCCCTTCAAGG
contig_17713:606-742	2	651	C	T	GAGGGATACGACAGCGC	GAGGGATATGACAGCGC	GCGTGTGAATCATCCTTTCC
contig_17713:606-742	2	676	C	A	CTCAGAAGCACCCGAGT	CTCAGAAGAACCCGAGT	GCGTGTGAATCATCCTTTCC
contig_19394:1199-1328	2	1287	G	T	GGCGAAGGGGTGGGGAG	GGCGAAGGTGTGGGGAG	AGCATTTGAGGTGAAGCCAG
contig_22768:7217-7349	2	7278	A	G	AGTTGAGTACAACTGAA	AGTTGAGTGCAACTGAA	GCAAAAGTCAGTGTGCAGGA
contig_24347:3688-3819	2	3771	C	A	TTCCAGCCCGACTCCCG	TTCCAGCCAGACTCCCG	CGGCCATCCTAAACTGAAGA
contig_28359:12454-12570	2	12493	A	G	TTACGTACAAGCAACAT	TTACGTACGAGCAACAT	GAGCCGGAACACAATCTTTC
contig_33643:5264-5407	2	5300	C	T	GTCAGGTGCTAAATGAG	GTCAGGTGTTAAATGAG	TGCTTGTCTCTCTGGTGTGTTC
contig_34540:393-500	2	435	G	A	GGATGCTTGATCAAGCT	GGATGCTTAATCAAGCT	ACTTGTGTGCATTGGTCTGC
contig_34991:1277-1394	2	1340	T	A	CGGTTAGTTAGATAATC	CGGTTAGTAAGATAATC	GTATTTATATGGCGGCCACC
contig_35327:378-511	2	425	G	A	TGGGGCCAGTGTTGTAA	TGGGGCCAATGTTGTAA	TTTTGCGGTGTGGACTATCC
contig_35327:378-511	2	434	C	T	TGTTGTAACCCTAAACT	TGTTGTAATCCTAAACT	TTTTGCGGTGTGGACTATCC
contig_38275:2023-2167	2	2060	C	T	ATCCAAGCCAGATTCAA	ATCCAAGCTAGATTCAA	AAGGGTATACGGCCTGGAAT
contig_40107:712-859	2	785	G	A	TAAGGCGGGCACAGAGC	TAAGGCGGACACAGAGC	AAAGGGCACAACAGGACAAG
contig_40107:712-859	2	814	C	T	AGTGACCTCACAGTACA	AGTGACCTTACAGTACA	AAAGGGCACAACAGGACAAG
contig_41152:1624-1758	2	1659	G	A	GAGGAAAAGGCAGAGCT	GAGGAAAAAGCAGAGCT	CAGTTTCGGGGACTTCTGAA
contig_41662:207-323	2	261	A	G	GAAGTGGCATACAATCT	GAAGTGGCGTACAATCT	CCATATCTGGAAAGTGGCGT
contig_43360:1407-1542	2	1435	C	G	TCTCCTCTCCAAATCCC	TCTCCTCTGCAAATCCC	TGTTGTGATCTCCTTCACCG
contig_45566:1414-1527	2	1478	G	A	AATCGATTGGAAGCCAG	AATCGATTAGAAGCCAG	AGAGCCGAGATGAGAGAGAGAA
contig_46328:550-678	2	648	C	T	CAAGCTTTCACTGCAGG	CAAGCTTTTACTGCAGG	CGCGGAGTTAGTGTGTTTGA
contig_49361:725-839	2	758	C	T	TCCAGGTTCATGTGCTG	TCCAGGTTTATGTGCTG	GAGCTTCCTTTCTGCACACA
contig_51577:11857-11976	2	11890	G	A	TTGGACAAGATGAAGGC	TTGGACAAAATGAAGGC	AGTGTTGGCGAAGAGGAAGA
contig_52378:807-914	2	871	T	A	TATGAATGTGTCTCTAT	TATGAATGAGTCTCTAT	GCCTGATGGTAGAAATCGCT
contig_53652:2034-2163	2	2104	T	A	AGGACACCTTAACAACT	AGGACACCATAACAACT	AAACGGTACACATAGGAGCCTC
contig_56091:3723-3871	2	3823	A	G	TCTATTGGAAAATATCT	TCTATTGGGAAATATCT	AGGCGCTGTTCACTTGCATA
contig_56132:1781-1928	2	1839	C	A	TAAAAGTGCTTGAAATA	TAAAAGTGATTGAAATA	TGAACGCACAGACGAGACAT
contig_56558:4090-4196	2	4144	C	G	CTCATCGCCGGATCAGA	CTCATCGCGGGATCAGA	TGTTCTGACTCCATTGGCAG
contig_60525:3223-3348	2	3311	G	C	CAGTCTCTGAACATGCC	CAGTCTCTCAACATGCC	TTGTCTTCATTAGAGCCGGG
contig_61057:4164-4306	2	4218	A	C	AAGAGCACAATTAA[AC]TG	AAGAGCACCATTAA[AC]TG	CCTGTAGTCCGAAGCTGAAACT
contig_61057:4164-4306	2	4224	A	C	AC[AC]ATTAAATGCTGTGT	AC[AC]ATTAACTGCTGTGT	CCTGTAGTCCGAAGCTGAAACT
contig_61304:1297-1443	2	1334	G	A	TCTGCCTCGCCACGGCT	TCTGCCTCACCACGGCT	ATGAACCAGAGGAAGGAGGACT
contig_62927:2498-2631	2	2556	G	A	CTTCTCCCGGAAATTCA	CTTCTCCCAGAAATTCA	GCTGTGCTTCTCCAGGAAAA
contig_63373:936-1044	2	993	G	C	GCGTTAACGTCGCCACG	GCGTTAACCTCGCCACG	CATTGAAAGAGAGCACTGGGAC
contig_64832:996-1143	2	1049	C	A	AGATCTTACACTC[AG]CAG	AGATCTTAAACTC[AG]CAG	CCTCACTGTGCGTCTCTGTATT
contig_64832:996-1143	2	1054	A	G	TTA[CA]ACTCACAGCCAGG	TTA[CA]ACTCGCAGCCAGG	CCTCACTGTGCGTCTCTGTATT
contig_66507:5169-5310	2	5234	A	C	GTGGAACAAATTTCAG[TA]	GTGGAACACATTTCAG[TA]	CTGGCCCCTAGTGCATTTAA
contig_66507:5169-5310	2	5242	T	A	[AC]ATTTCAGTTGCTTTCC	[AC]ATTTCAGATGCTTTCC	CTGGCCCCTAGTGCATTTAA
contig_66943:2595-2726	2	2628	C	G	TCCCCTGCCTCTGGCTC	TCCCCTGCGTCTGGCTC	GGAGTGATTTATCCCAAGTCCC
contig_78333:2749-2855	2	2783	C	A	CCACAACGCGCGTAAAT	CCACAACGAGCGTAAAT	GGTGAGACCATTACGCCTTT
contig_80192:1583-1700	2	1655	A	T	TGCATGAAAAGGCTACA	TGCATGAATAGGCTACA	GGGGTCCATAGAGTCATAATGC
contig_80965:920-1022	2	992	C	T	ATCTGCTCCATTAGCTC	ATCTGCTCTATTAGCTC	GCCGAACATTCCAGCACTAT
contig_81207:909-1022	2	935	G	A	TTGATACTGCTGAGAAA	TTGATACTACTGAGAAA	CCAAGCTGCCCTAACAGATT
contig_81996:2539-2663	2	2594	A	T	CTATTTACAGAGAAGCA	CTATTTACTGAGAAGCA	CTGTCTACACTCTCCTCCCCTTAA
contig_84201:3153-3300	2	3264	C	T	ACAACAAGCTTTAGGAG	ACAACAAGTTTTAGGAG	CCACACACATATGCACACCA
contig_84792:1815-1955	2	1844	G	A	CCCCCACAGGATTCTCT	CCCCCACAAGATTCTCT	TGCATGTGAATCCGTAGAGC
contig_87925:2608-2745	2	2666	A	G	TCGCCAATAAACGTGAT	TCGCCAATGAACGTGAT	CATCATTCGTAGAGCCGTGA
contig_88951:3574-3699	2	3660	A	G	AAAAGGACAGTGCACAT	AAAAGGACGGTGCACAT	AGCCGAATATGACAACCTGC
contig_91330:1866-1982	2	1898	G	A	TGTCCTGAGCAGAGCTG	TGTCCTGAACAGAGCTG	AGAAAGCACTCCGTCCTTTG
contig_91330:1866-1982	2	1920	C	T	ATGTCACTC[GA]C[CA]GTCAG	ATGTCACTT[GA]C[CA]GTCAG	AGAAAGCACTCCGTCCTTTG
contig_91330:1866-1982	2	1921	G	A	TGTCACT[CT]GC[CA]GTCAGG	TGTCACT[CT]AC[CA]GTCAGG	AGAAAGCACTCCGTCCTTTG
contig_91330:1866-1982	2	1923	C	A	TCACT[CT][GA]CCGTCAGGTG	TCACT[CT][GA]CAGTCAGGTG	AGAAAGCACTCCGTCCTTTG
contig_93234:2211-2360	2	2250	T	G	ATCTTGCCTTTGTGTTG	ATCTTGCCGTTGTGTTG	TGGCATCTGATGACCCAGAT
contig_94676:2149-2296	2	2191	G	C	TGCTTTTAGAAATGTTT	TGCTTTTACAAATGTTT	CATCAGCTGTTTTGACGCTG
contig_102446:2821-2970	2	2899	G	A	GTGGACTTGTAGAGATC	GTGGACTTATAGAGATC	GGACAGGCATCAATCAAAGG
contig_102446:2821-2970	2	2913	A	G	ATCCAGTTACTGACTGC	ATCCAGTTGCTGACTGC	GGACAGGCATCAATCAAAGG
contig_102605:3414-3549	2	3477	G	A	TGTGCGGCGAAGAAGAC	TGTGCGGCAAAGAAGAC	TCGGAGATAGAGAGACTTTGGG
contig_105451:933-1045	2	1002	G	T	AACCTGAAGAGATATTC	AACCTGAATAGATATTC	GGTTGACACCCAATTTGACC
contig_109751:8251-8400	2	8316	C	T	GCCAGGCTCTGTGTGAA	GCCAGGCTTTGTGTGAA	ACGTGTTCCTCAAACCTCTCAG
contig_109751:8251-8400	2	8355	C	G	TATCCAGCCACTTTAAC	TATCCAGCGACTTTAAC	ACGTGTTCCTCAAACCTCTCAG
contig_113304:2850-2970	2	2911	G	A	AGAGTGATGATTTTGAG	AGAGTGATAATTTTGAG	ATGGCATCCTACTGCAGCTT
contig_113304:2850-2970	2	2924	C	A	TGAGGCACCTTGCTCAT	TGAGGCACATTGCTCAT	ATGGCATCCTACTGCAGCTT
contig_114608:693-838	2	797	C	T	TCCAGCGGCGGCGGAAG	TCCAGCGGTGGCGGAAG	ACCATGAGGATGATCCAGCA
contig_114628:4103-4249	2	4167	T	C	GCAGCGATTGCTAAATG	GCAGCGATCGCTAAATG	TCACATGACCGTACCCAAGA
contig_114844:2822-2968	2	2874	A	T	GTGATCTGAAGTAGTTG	GTGATCTGTAGTAGTTG	TGCGTGTGCGTTTTGTGT
contig_116941:560-705	2	609	C	A	TCAGATGGCAGCATTTG	TCAGATGGAAGCATTTG	TCACATCTGCAGAACATCCC
contig_116941:560-705	2	662	T	C	AATATAGATATAAGCAG	AATATAGACATAAGCAG	TCACATCTGCAGAACATCCC
contig_120738:1853-1980	2	1931	G	T	CCTGATGCGTGAGCTGA	CCTGATGCTTGAGCTGA	AACACCGACAGCAGGAAGAA
contig_120791:818-940	2	906	T	A	CCATTGAGTGCGTACAA	CCATTGAGAGCGTACAA	GGCCAAGTCACACAATTCCT
contig_121999:645-786	2	702	A	T	AGCTAGGGACCAGTAAA	AGCTAGGGTCCAGTAAA	AGAGTGCCTGGTGAACATCA
contig_122475:761-894	2	821	T	C	CTCTGGCTTTTCTGTAA	CTCTGGCTCTTCTGTAA	TGTACTGGTTTTAGTGCCCTGC
contig_132943:1885-2011	2	1925	C	T	ATCTGTTTCGCCTTTTT	ATCTGTTTTGCCTTTTT	CCATTACTCCCTTGCTTCCA
contig_133469:3378-3502	2	3413	A	T	TTTCTTGAATTTCTGAT	TTTCTTGATTTTCTGAT	TCAGACTGACAAAGAGACGAGG
contig_134068:1166-1304	2	1265	G	T	AAGGTACAGCAAGAG[AC]G	AAGGTACATCAAGAG[AC]G	GCTGGGAACACATGCTGATA
contig_134068:1166-1304	2	1272	A	C	A[GT]CAAGAGAGTAGATAA	A[GT]CAAGAGCGTAGATAA	GCTGGGAACACATGCTGATA
contig_135286:2938-3056	2	3023	C	T	AAAGACTTCGCACAACC	AAAGACTTTGCACAACC	GATATGGGGCCTTGTCAATG
contig_136862:1475-1583	2	1525	C	T	TTGAAGTTCTCCTATGC	TTGAAGTTTTCCTATGC	GACCACAGACCATGATTCCA
contig_141254:6528-6646	2	6593	T	C	TCTTTTTCTCTGTCCCA	TCTTTTTCCCTGTCCCA	GCATCTCGGTCGTGAAAAGT
contig_142017:3435-3583	2	3506	T	G	GTCAAGTTTATGCAGAA	GTCAAGTTGATGCAGAA	AAGCAGTTGGCACAGGAAGT
contig_142017:3435-3583	2	3515	T	C	ATGCAGAATGGTGATTC	ATGCAGAACGGTGATTC	AAGCAGTTGGCACAGGAAGT
contig_142276:1559-1687	2	1608	C	A	TGTAAGCCCTGTCCTCC	TGTAAGCCATGTCCTCC	TGATCGCAGGTCAGTTTCAG
contig_142276:1559-1687	2	1633	G	A	ACTGCATCGACCTCACA	ACTGCATCAACCTCACA	TGATCGCAGGTCAGTTTCAG
contig_144233:192-340	2	250	G	T	CTCCTGTTGGTCTGACC	CTCCTGTTTGTCTGACC	GTCAGTACTGCCGAACACTTGT
contig_145398:3268-3389	2	3321	G	A	TCTCTGAAGTTGCATTG	TCTCTGAAATTGCATTG	ACGCCTTTAAAGCACACCAC
contig_145515:283-432	2	350	G	T	GGTAAATGGTGTGATTT	GGTAAATGTTGTGATTT	GTTTGGCCAATGAGGAGATC
contig_147207:687-815	2	752	T	C	GGAGAGTCTCTCCATCT	GGAGAGTCCCTCCATCT	TTCCAAGGAACTGCCAGGTA
contig_149126:1134-1240	2	1192	G	C	TCTCCACAGATTAATAA	TCTCCACACATTAATAA	TCGCTGCTAATCTCGTATGC
contig_151251:133-254	2	194	C	T	TGCCAGACCCCGGC[GA]GA	TGCCAGACTCCGGC[GA]GA	ATCTGGTACTGGCGTTTTGC
contig_151251:133-254	2	200	G	A	AC[CT]CCGGCGGAGCCGGA	AC[CT]CCGGCAGAGCCGGA	ATCTGGTACTGGCGTTTTGC
contig_154624:2314-2461	2	2386	A	C	AGAAGGTAATCAAAAGT	AGAAGGTACTCAAAAGT	ACGGTCCAAACAAATGCG
contig_156395:596-731	2	658	G	A	GCCAGGCAGATATGGAT	GCCAGGCAAATATGGAT	ACGCTGCTCAAAACTCACGT
contig_159092:888-1035	2	966	A	G	AGTCTGGAACAGGCTCG	AGTCTGGAGCAGGCTCG	TTCTTCTGACCTTGCGTTCC
contig_159950:1410-1548	2	1473	T	C	TGTTTTGATACGGATCA	TGTTTTGACACGGATCA	CCTCAACTGTTCATCGTGTCTC
contig_161894:2666-2767	2	2729	C	T	CTGACCGGCTCTCATGC	CTGACCGGTTCTCATGC	CCAGCAACCCAGCTTATTGT
contig_166175:1884-2020	2	1981	T	G	TCAAAAATTTGTGCAGC	TCAAAAATGTGTGCAGC	ACAGTTTGGCCCTCTGATTC
contig_167699:1667-1791	2	1730	G	C	TGATCAATGGGGATATT	TGATCAATCGGGATATT	ACAGCTGGGTGATCTCTGACTT
contig_167968:993-1120	2	1021	T	C	CTACTCTTTGA[CT]CTTTG	CTACTCTTCGA[CT]CTTTG	GCATTTCTGGGAATTGGC
contig_167968:993-1120	2	1024	C	T	CTCTT[TC]GACCTTTGATG	CTCTT[TC]GATCTTTGATG	GCATTTCTGGGAATTGGC
contig_169170:1074-1183	2	1105	T	C	ATAAGCGCTAACAATGC	ATAAGCGCCAACAATGC	CTTCTTCCATGTGGCCACTT
contig_169170:1074-1183	2	1147	A	G	AAATAATTATCAGAGTC	AAATAATTGTCAGAGTC	CTTCTTCCATGTGGCCACTT
contig_172857:2702-2843	2	2751	G	A	CTTAAACCGAATGAACG	CTTAAACCAAATGAACG	CGACCGCATTTGTTTCTGAC
contig_173822:921-1068	2	1008	C	T	GACCATCGCTGCGTCCA	GACCATCGTTGCGTCCA	ACGTCAGGGCTGTTATGTGA
contig_174136:5379-5522	2	5483	A	G	CGTGACAGACTGTTACC	CGTGACAGGCTGTTACC	TGCATTGCTGGTACCACTGT
contig_179490:2445-2587	2	2488	G	A	AACTTTTCGGAGAATCC	AACTTTTCAGAGAATCC	GAGCCCGAGAGTGTTCTTTATG
contig_179674:4591-4725	2	4620	G	A	GCCTCCTGGACGCCTCC	GCCTCCTGAACGCCTCC	GCTCGGGCATCTGTTTTAGA
contig_179674:4591-4725	2	4692	C	T	CGCCTCACCGTCCCCCC	CGCCTCACTGTCCCCCC	GCTCGGGCATCTGTTTTAGA
contig_183027:2597-2746	2	2657	T	C	CACAAAAATAAGATTTA	CACAAAAACAAGATTTA	GGGACGATACAGGAGGTACAAT
contig_188233:685-814	2	769	C	G	CTGATGAGC[GA]GGGAGTC	CTGATGAGG[GA]GGGAGTC	CAGGCTGGGAAAGACAGAAA
contig_188233:685-814	2	770	G	A	TGATGAG[CG]GGGGAGTCT	TGATGAG[CG]AGGGAGTCT	CAGGCTGGGAAAGACAGAAA
contig_190969:953-1057	2	988	G	C	CATGACTTGTAATATCC	CATGACTTCTAATATCC	CCAATGTCTCAAAGGAGAGAGC
contig_193570:1241-1370	2	1330	A	G	CTCAGGCCAGTAATGAA	CTCAGGCCGGTAATGAA	GAAGAGCCAATCAGGACCAT
contig_194905:549-670	2	599	A	T	ACCTTAAGAGAGCTGTG	ACCTTAAGTGAGCTGTG	CAAAGTGAAGATGCTTGGCC
contig_194905:549-670	2	620	A	C	AACAAATGAACACCACC	AACAAATGCACACCACC	CAAAGTGAAGATGCTTGGCC
contig_195549:2345-2449	2	2389	A	G	TAAACAGCAG[CA]CCTTTC	TAAACAGCGG[CA]CCTTTC	TGATGCACCATGACTGTGTG
contig_195549:2345-2449	2	2391	C	A	AACAGC[AG]GCCCTTTCTG	AACAGC[AG]GACCTTTCTG	TGATGCACCATGACTGTGTG
contig_196366:3696-3836	2	3724	C	T	TGCAAAAGCCCTTGGCA	TGCAAAAGTCCTTGGCA	GGAGATGATCATCACCACACTG
contig_197613:3440-3545	2	3507	C	T	GTCAGCTCCTTCGAGAG	GTCAGCTCTTTCGAGAG	CTCACCTAGGCCTTTTCCAA
contig_199467:311-455	2	404	T	C	GCCAAAATTTAACAAAA	GCCAAAATCTAACAAAA	TGTAAAGGAGTCGGGGTCAA
contig_199478:11136-11285	2	11174	C	T	TGTTCATTCGGGAACAA	TGTTCATTTGGGAACAA	ACCGTCTCGACTTACACTCACA
contig_204073:411-552	2	478	C	T	ACTGTCCACACGGGATG	ACTGTCCATACGGGATG	GAGGACGTTAGTGGTACTGCAA
contig_204882:1394-1506	2	1428	A	G	ACATATTTATATACATT	ACATATTTGTATACATT	CCCCTAGCCTGACACACATTAT
contig_205604:5742-5842	2	5793	G	A	AGCCCAGCGTCCAGCAG	AGCCCAGCATCCAGCAG	GACCCGTATAGGAATGATGTGG
contig_205679:1767-1894	2	1848	T	G	TTCATGTTTTTAAAGAA	TTCATGTTGTTAAAGAA	ATCGATAGCTCACGGTGTGA
contig_205984:1509-1634	2	1553	G	A	CCATGCACGATCCAACA	CCATGCACAATCCAACA	TGAATGTCACAACCAGGCTG
contig_206835:282-431	2	336	G	T	CTCGAGCTG[AT]CGCGAGC	CTCGAGCTT[AT]CGCGAGC	CGAAATGTAGCCCCGACTAA
contig_206835:282-431	2	337	A	T	TCGAGCT[GT]ACGCGAGCT	TCGAGCT[GT]TCGCGAGCT	CGAAATGTAGCCCCGACTAA
contig_207458:955-1097	2	1023	T	C	GTCAGAGTTGCACACAA	GTCAGAGTCGCACACAA	AATTGCGCGCAGGTAAAG
contig_208868:220-320	2	271	T	C	ACTTTCAAT[GA]TTGTCTC	ACTTTCAAC[GA]TTGTCTC	TGCAGCTACTTGCAGTTGGA
contig_208868:220-320	2	272	G	A	CTTTCAA[TC]GTTGTC[TC]CT	CTTTCAA[TC]ATTGTC[TC]CT	TGCAGCTACTTGCAGTTGGA
contig_208868:220-320	2	278	T	C	AT[GA]TTGTCTCTGAGAAT	AT[GA]TTGTCCCTGAGAAT	TGCAGCTACTTGCAGTTGGA
contig_210844:3120-3264	2	3207	C	T	ATAACACACCAGCGGAG	ATAACACATCAGCGGAG	CCCGCCTCTTATGCTAATGA
contig_216624:1398-1538	2	1480	C	G	ATGCCTTGCTGCTTTTC	ATGCCTTGGTGCTTTTC	ATGGCTTTCTCTCGGCTACA
contig_216624:1398-1538	2	1499	C	A	ATTTTCTCCATTTCTTC	ATTTTCTCAATTTCTTC	ATGGCTTTCTCTCGGCTACA
contig_217521:1405-1544	2	1506	G	A	AGGGATACGCCGAAATG	AGGGATACACCGAAATG	TTAATGAAGCAGCCAGCAGG
contig_221552:2655-2799	2	2719	T	G	TAGTGGATTAAGCA[AC]TA	TAGTGGATGAAGCA[AC]TA	AAGTTTGTTCCACCTAGCGG
contig_221552:2655-2799	2	2725	A	C	AT[TG]AAGCAATAAA[AC]AGT	AT[TG]AAGCACTAAA[AC]AGT	AAGTTTGTTCCACCTAGCGG
contig_221552:2655-2799	2	2730	A	A	GCA[AC]TAAAAAGTAAAAA	GCA[AC]TAAACAGTAAAAA	AAGTTTGTTCCACCTAGCGG
contig_222343:4519-4632	2	4583	G	A	GTGTCATCGCTGTTCCT	GTGTCATCACTGTTCCT	AGCGGTTTCAGCCATGAT
contig_227078:2424-2558	2	2482	T	G	ATAAAAATTTCCTGATC	ATAAAAATGTCCTGATC	GGGAGAAAGAAGTGAGAACGTG
contig_231642:6522-6648	2	6580	C	T	GCCGAGACCTTCCAGTC	GCCGAGACTTTCCAGTC	GGTCAAGTGCAGGGTGTTTT
contig_232834:700-815	2	730	C	T	CTCTGCCTC[TA]CGCTTTG	CTCTGCCTT[TA]CGCTTTG	TCACATCCCATCTTGACCTG
contig_232834:700-815	2	731	T	A	TCTGCCT[CT]TCGCTTTGT	TCTGCCT[CT]ACGCTTTGT	TCACATCCCATCTTGACCTG
contig_232834:700-815	2	745	T	C	TGTTTAATTTGTGGCTC	TGTTTAATCTGTGGCTC	TCACATCCCATCTTGACCTG
contig_233951:995-1144	2	1039	T	A	GCCCTGTGTGAGGTGCT	GCCCTGTGAGAGGTGCT	TGCAGTAGCTCTCTTGCGATCT
contig_233951:995-1144	2	1111	G	A	GGTGTGATGATGCCTGG	GGTGTGATAATGCCTGG	TGCAGTAGCTCTCTTGCGATCT
contig_237633:356-502	2	457	C	G	TTAATATACAAGTGCCA	TTAATATAGAAGTGCCA	CCTCAGTGGTTGACAGAAAGTG
contig_240961:9826-9962	2	9873	T	C	CATGCGGCTGACGTGGA	CATGCGGCCGACGTGGA	GCTGAGGCGCAGGATAAATA
contig_242598:414-547	2	463	C	T	ACAATGACCAATGCTGC	ACAATGACTAATGCTGC	TGCAGATCTGGCTGACTTGT
contig_243026:1581-1690	2	1636	C	A	AAGGTCCCCGAGCCGGG	AAGGTCCCAGAGCCGGG	GCCCTGACAGGAAGTGAATT
contig_243646:1620-1761	2	1655	C	T	CCTGCGCTCGGGAGGAG	CCTGCGCTTGGGAGGAG	CCGGCTCTGACTAGGTTTTGAT
contig_247472:3605-3744	2	3689	A	T	TTATTAGTATCTCTGTT	TTATTAGTTTCTCTGTT	AAAAGTGGCATGGAGACTCC
contig_247518:1617-1742	2	1677	C	T	ACAGTCATCATTATCAC	ACAGTCATTATTATCAC	TCCAACATAGAGCCACACAGTC
contig_248912:7654-7753	2	7707	C	T	TGCGGTCCCAGCAGTGG	TGCGGTCCTAGCAGTGG	GAGTGTGTGAGTTCATGATGGC
contig_250141:482-617	2	510	G	C	AGCCTCGCGCTGCCGAG	AGCCTCGCCCTGCCGAG	TTCACCCTTGTCCCGTTTAG
contig_250611:1920-2022	2	1983	G	A	ATCACTTTGTGTTTTTT	ATCACTTTATGTTTTTT	CCGAAAGCTAACAGCACCAT
contig_252592:1011-1110	2	1065	G	T	AGAAAAATGATTAGGAC	AGAAAAATTATTAGGAC	TTGATCACGTACGACGAGGT
contig_254953:357-474	2	419	A	T	CTTACAGGAGCACCTCA	CTTACAGGTGCACCTCA	TTACGCTTGAGGAACGTTCC
contig_257754:1468-1614	2	1520	T	C	AGCCAAAATAGATGAGT	AGCCAAAACAGATGAGT	TTCATAAATCGGTGGCCC
contig_257754:1468-1614	2	1535	A	T	GTGAGGGGAGGAAAATG	GTGAGGGGTGGAAAATG	TTCATAAATCGGTGGCCC
contig_259664:1577-1720	2	1641	G	T	GATGGTGAG[AT]ACATCGC	GATGGTGAT[AT]ACATCGC	TACATGCTTGCAAGGTGGAG
contig_259664:1577-1720	2	1642	A	T	ATGGTGA[GT]AACATCGCT	ATGGTGA[GT]TACATCGCT	TACATGCTTGCAAGGTGGAG
contig_259884:1313-1441	2	1364	T	C	AACCATTATTCACACAT	AACCATTACTCACACAT	GCTGCCTTTGACTGGTCTTT
contig_261123:2259-2384	2	2335	T	A	TCGTTTCCTCTAAACGT	TCGTTTCCACTAAACGT	AACGGCGTAGTGCTAGCAAA
contig_261260:399-525	2	461	C	T	CTTGCCGGCTTGAGTTA	CTTGCCGGTTTGAGTTA	CCATGGCCTTGGGATAACAT
contig_262740:8556-8677	2	8598	A	G	CAGAATTCAACTTCAGG	CAGAATTCGACTTCAGG	TTCAGGAGACAGCGGTAACA
contig_270683:2712-2826	2	2743	A	C	TGCACAAAACCACGATG	TGCACAAACCCACGATG	CAGCATGTTAGTCGAAGCCA
contig_270683:2712-2826	2	2783	C	A	CTTGTTCCCCCAGGAAA	CTTGTTCCACCAGGAAA	CAGCATGTTAGTCGAAGCCA
contig_273314:2780-2908	2	2861	G	A	TCCGAGTTGATCCAGCT	TCCGAGTTAATCCAGCT	CTCCTTCACGGCATCTCTTT
contig_275990:1031-1150	2	1117	C	T	CCCCTCTCCTCAGACAC	CCCCTCTCTTCAGACAC	CCCAAGGACACTTTTCTGGA
contig_277353:1411-1524	2	1471	G	A	TTTTAGTCGGAAAGAAA	TTTTAGTCAGAAAGAAA	TAATTTACTCACCTCCGACCCC
contig_278390:394-541	2	500	C	A	GACTTTAACACATGCCC	GACTTTAAAACATGCCC	TGCCAAGTACAATGCTTCCC
contig_279674:1546-1695	2	1636	T	C	AGGTTTAATGTTTATAG	AGGTTTAACGTTTATAG	AGACCTCCTATGGGGATTTGAG
contig_279865:2519-2667	2	2628	A	G	TATCAGACAAGAGTA[AG]T	TATCAGACGAGAGTA[AG]T	ATAGCATGACACTGCTGAGTCC
contig_279865:2519-2667	2	2635	A	G	C[AG]AGAGTAATAGATGTG	C[AG]AGAGTAGTAGATGTG	ATAGCATGACACTGCTGAGTCC
contig_281502:2638-2752	2	2680	G	A	AATGTAGGGCCGAGGGT	AATGTAGGACCGAGGGT	AGAGTTGATGCTCCCTTGGTAG
contig_284253:278-377	2	346	C	T	GACCACTGCGGCACAGC	GACCACTGTGGCACAGC	AAATTACGTGTCGAGCCGTC
contig_286992:605-725	2	677	G	A	CTTGAGCCGTGACCCCA	CTTGAGCCATGACCCCA	TCACTGACCACAGGCCATTA
contig_289419:21278-21386	2	21328	C	T	GCTCCGAGCGAACTGAT	GCTCCGAGTGAACTGAT	ACTCGCTCGCCAACAAAGTA
contig_290681:546-667	2	575	T	G	ATAGACATTCACATGTG	ATAGACATGCACATGTG	CTTTCTCAATCCACGCACTG
contig_291532:3034-3151	2	3081	C	T	GCAGCTGTCGCACTACA	GCAGCTGTTGCACTACA	TCTGCATGACATTAGAGCCG
contig_292130:2494-2595	2	2541	C	G	GCTTTACGCGATTCCTC	GCTTTACGGGATTCCTC	CTTTGAAAGGTAGGGATGCG
contig_293233:4537-4663	2	4564	C	T	GGAGCCTACGGCTGGCT	GGAGCCTATGGCTGGCT	AGGCGGAGAACATTGAGATG
contig_294129:248-365	2	288	G	A	TGGTAAGTGAACCAATA	TGGTAAGTAAACCAATA	TGGGTGTCTGATGTGAGGAA
contig_295180:1034-1171	2	1060	C	A	CTGTTTGCCATCTCATC	CTGTTTGCAATCTCATC	AATCCCAGTACAGCCATGCT
contig_297853:1779-1879	2	1837	T	C	CATGGACCTGTGATAAG	CATGGACCCGTGATAAG	AGAGCCAGCCAAAATAGCAC
contig_300514:1218-1319	2	1244	A	T	GTGCCTGTAGCACACGT	GTGCCTGTTGCACACGT	GAGTGCATGCAAGCTTCTGT
contig_301274:1293-1433	2	1336	C	A	AAAGTGAGCATGTGCCC	AAAGTGAGAATGTGCCC	GCACACAAACACACTCACGA
contig_303540:7840-7968	2	7938	C	G	ACATGCAACACAGAATA	ACATGCAAGACAGAATA	TGTCACTACCTGTAGAGCCGAA
contig_317550:1197-1345	2	1294	G	A	CACCACTCGCTAATGCG	CACCACTCACTAATGCG	TTGGTGAGTCAGAGAACGCA
contig_317775:750-884	2	815	T	C	CTGCTCAATAGTTAAAC	CTGCTCAACAGTTAAAC	TGTGGTCGGTGAGTGTTTGT
contig_320812:1349-1494	2	1409	C	A	CTGTGATTCATTTTGTG	CTGTGATTAATTTTGTG	GGCGGACATATCCAGCTTAA
contig_323756:672-773	2	716	G	A	CAGCAAGAGGCCATCTC	CAGCAAGAAGCCATCTC	GAACTCCTTCCACCTAGTAAGCAG
contig_324131:1712-1859	2	1820	A	T	AGCCAGACACGACGCAA	AGCCAGACTCGACGCAA	GTTTGTTAGCATGCATGGGG
contig_324768:64-192	2	159	T	A	TTCAATCATGCACTGTA	TTCAATCAAGCACTGTA	CGCCTCTTCTTGTCATGATG
contig_326043:6875-7002	2	6951	G	A	ACCAAGACGGAGCTGGA	ACCAAGACAGAGCTGGA	AATGGAGTTGGAGACCCATG
contig_327034:4368-4510	2	4400	G	A	TATTATGCGGTTGATCT	TATTATGCAGTTGATCT	AAACCTCTGAAGCTCAGCCTAG
contig_327034:4368-4510	2	4427	G	A	TATGTCAAGACTGTCAA	TATGTCAAAACTGTCAA	AAACCTCTGAAGCTCAGCCTAG
contig_327034:4368-4510	2	4475	C	T	AACACATGCGCTCTATC	AACACATGTGCTCTATC	AAACCTCTGAAGCTCAGCCTAG
contig_327419:925-1026	2	989	T	A	AAAGAAATTGATGACCT	AAAGAAATAGATGACCT	AAGCGCTTCTGAGAGGTTACAC
contig_329020:442-591	2	486	C	T	CAAATTATCACATTCTT	CAAATTATTACATTCTT	GACGAATGGCACAAGTACCA
contig_330124:1596-1709	2	1677	A	G	CCGCAGTCAGTTTATAG	CCGCAGTCGGTTTATAG	TTTACAATCCCCTAGAGCCG
contig_330433:1496-1621	2	1533	A	T	CGGGCAGTACTCTGTGG	CGGGCAGTTCTCTGTGG	CCTGACACCAAGATCGTGAA
contig_332875:4048-4179	2	4078	C	T	AACAACGTCGCTGCTCT	AACAACGTTGCTGCTCT	ACATCAGTGGCGCGACATAT
contig_332875:4048-4179	2	4115	C	A	CAGATCGTCGCTGAAGG	CAGATCGTAGCTGAAGG	ACATCAGTGGCGCGACATAT
contig_338186:2800-2920	2	2868	C	T	TGATGCGGCGATATAGA	TGATGCGGTGATATAGA	TTAAGACCAGGCGTAAACCC
contig_338190:2970-3117	2	3000	G	A	GTTTATTCGCGTTGTTT	GTTTATTCACGTTGTTT	GATGGCGCCAATTTAAGC
contig_339559:2261-2408	2	2309	C	T	TTCTACTCCAGAGGCCT	TTCTACTCTAGAGGCCT	TGAGATGTACGGTGCGATGT
contig_339559:2261-2408	2	2347	G	A	CTCTGTGTGATTTTGGC	CTCTGTGTAATTTTGGC	TGAGATGTACGGTGCGATGT
contig_340163:2590-2708	2	2632	G	A	AAAAATGCGATGCAGAC	AAAAATGCAATGCAGAC	GCGGCAGAACACATAAGTCA
contig_344445:5699-5823	2	5779	G	A	AGTGCTGGGGGGAACCT	AGTGCTGGAGGGAACCT	ACTCGCCACTTCCTGTCAAT
contig_352553:3256-3397	2	3358	T	A	AGAAATAGTATAGGATG	AGAAATAGAATAGGATG	GCCGGACCATTCTAATTGAC
contig_354339:1215-1357	2	1268	C	T	GAACAAACCGTTCATCC	GAACAAACTGTTCATCC	TGCAGGATTAAGACCCCAAG
contig_354339:1215-1357	2	1304	A	C	AGCGGCCAACTCGGGTC	AGCGGCCACCTCGGGTC	TGCAGGATTAAGACCCCAAG
contig_354592:3354-3501	2	3429	C	T	CTCTCATGCGTGCATGT	CTCTCATGTGTGCATGT	TATGTGAGCGATATGACCCG
contig_356316:901-1024	2	933	A	G	TTTGCTGGATTGGTGAA	TTTGCTGGGTTGGTGAA	GGTGTTGAACCCGGTCTAATAC
contig_357940:2106-2252	2	2193	C	T	TACAGACCCTACCCGGA	TACAGACCTTACCCGGA	TCTCCATTCATCCTGGAAGC
contig_365321:1787-1934	2	1839	T	A	AGTAAATCTGAGACTGT	AGTAAATCAGAGACTGT	AAAACAGCACCGAGTTGGAC
contig_368104:888-1012	2	944	A	G	CGAAGGGAATGTGCCTG	CGAAGGGAGTGTGCCTG	TGTCTGTTTAGAGCCACGCA
contig_368104:888-1012	2	964	T	A	CTGTATAATTTGTTCTG	CTGTATAAATTGTTCTG	TGTCTGTTTAGAGCCACGCA
contig_368177:7049-7175	2	7083	A	G	TGTTATCGAGCAGAAAC	TGTTATCGGGCAGAAAC	GGTGTAGGACCATCTGTAGTAGCA
contig_369685:2068-2208	2	2096	C	A	GAAAAATGCGGGAAAGC	GAAAAATGAGGGAAAGC	GTTTCCATGTAGAGCCAGAGGA
contig_369685:2068-2208	2	2150	G	A	TAAATTGAGTCAAATCA	TAAATTGAATCAAATCA	GTTTCCATGTAGAGCCAGAGGA
contig_372992:1647-1746	2	1715	G	A	TTCACCGTGAGGCCAGG	TTCACCGTAAGGCCAGG	CGGCACTCTTCTTTGTCCTT
contig_377897:679-780	2	733	G	A	TGGCGAACGGTTGCAAA	TGGCGAACAGTTGCAAA	GGTTCCCATTGTCCTGAAGA
contig_379190:1639-1754	2	1687	A	G	TGAGCAGCAGTCCTTCC	TGAGCAGCGGTCCTTCC	AGGGCAGTGGAGTGATTTCA
contig_379292:3149-3262	2	3202	C	T	GAAATGGTCGGTCTTAA	GAAATGGTTGGTCTTAA	CCAATCAGAGGAAAACCAGC
contig_384706:438-550	2	516	G	A	ACACAGAGGGGAAGTAT	ACACAGAGAGGAAGTAT	CAGGGGCATTCGATACTTTG
contig_385941:711-821	2	760	G	A	CTCATGACGCCTGGTCA	CTCATGACACCTGGTCA	TGAGGGAGGAGAAGTGAGAGAT
contig_386065:1216-1320	2	1274	T	C	ATTTGTGGTACCGTTGG	ATTTGTGGCACCGTTGG	GTAAAGGGTTGTTGGAAGCG
contig_389334:958-1067	2	1009	G	A	GGGTCAGGGAAAATGTG	GGGTCAGGAAAAATGTG	GATGACAGGGCCTCCATTTA
contig_395304:965-1075	2	1042	C	G	TCAGGATACGTGATGGA	TCAGGATAGGTGATGGA	CACGCACGCATAAACAGAAG
contig_395538:3811-3929	2	3853	G	A	ACTGAGACGGAGAGCAG	ACTGAGACAGAGAGCAG	ACCAGAACTGTGGAGGAGAAAC
contig_399018:405-547	2	434	T	C	ATGTAAAATTAGGCTGA	ATGTAAAACTAGGCTGA	GAACCTATTGGAGCAGAGGAGA
contig_399018:405-547	2	444	A	T	AGGCTGACATTGAATGT	AGGCTGACTTTGAATGT	GAACCTATTGGAGCAGAGGAGA
contig_399739:1571-1670	2	1625	T	A	AAGTTTTATATTGTATC	AAGTTTTAAATTGTATC	TTGTTCGATCCCACTCAAGG
contig_403267:2828-2968	2	2865	G	A	GTAAAGTTGGTGTGTAA	GTAAAGTTAGTGTGTAA	GTTGTGTGTCCGATGCTTGA
contig_406197:370-509	2	466	A	T	GTTCTACCAAAGTCCTC	GTTCTACCTAAGTCCTC	CCGATGTGAATTTCCTCTCC
contig_406449:1723-1827	2	1766	A	C	GCTTGATCATTTATTGA	GCTTGATCCTTTATTGA	TAGGCTGCTTCTCAGTGCAA
contig_407897:1117-1259	2	1221	A	T	ATTTAATGACCAATAAA	ATTTAATGTCCAATAAA	GGTGTTCATGGATTCCCTTG
contig_409902:966-1081	2	1022	C	T	ACCCCAAACATGTTATT	ACCCCAAATATGTTATT	CAGGTTGCCATAATTACCCG
contig_409902:966-1081	2	1034	C	T	TTATTCTTCAGGTTTCT	TTATTCTTTAGGTTTCT	CAGGTTGCCATAATTACCCG
contig_415933:697-813	2	776	T	G	TACAGAGCTCTGAAAGA	TACAGAGCGCTGAAAGA	ACATGAACTTTGGCTCCAGG
contig_416802:660-791	2	701	C	T	CCCAATCTCAGCGCTCT	CCCAATCTTAGCGCTCT	AACCTCCATAAACTGGCGAG
contig_422126:1051-1183	2	1091	C	T	CTCAAACGCGTCCAGGG	CTCAAACGTGTCCAGGG	CCGTCAACATTTCCAGTGTG
contig_428135:1058-1161	2	1128	G	A	TCTGCCCCGAACAGCAG	TCTGCCCCAAACAGCAG	TCTCGGACAGAAGTGTGGAA
contig_429120:2740-2880	2	2843	T	A	AAGGCAAATATTTCCAT	AAGGCAAAAATTTCCAT	GCAGAGCCACGAGATAAGGATA
contig_434531:3240-3348	2	3309	G	A	CAAAACCTGTATGCTGT	CAAAACCTATATGCTGT	CTATGCGTTTGTCACGGTTG
contig_434930:3038-3177	2	3103	G	T	GCCTGAATGGAGCCAGC	GCCTGAATTGAGCCAGC	CTGGCCAACAATGTGAATCC
contig_437360:2970-3113	2	3000	A	C	AAGGCATTAATCTCTCA	AAGGCATTCATCTCTCA	GGGTCAGCAGAGAATCAAACAG
contig_438056:385-498	2	464	C	T	TTAAGTGTCGTGGCCTG	TTAAGTGTTGTGGCCTG	AGCTGCTGGTCCTAAAGCAA
contig_440737:1309-1434	2	1349	G	A	GGGCGTTGGGGACTTGA	GGGCGTTGAGGACTTGA	AGCGAGAGAACTGGGAATGA
contig_440890:2107-2235	2	2163	C	A	CACCACCACCGTCTGGA	CACCACCAACGTCTGGA	AGCACACACGATGGCTACAA
contig_446191:1249-1397	2	1342	T	A	CGTCCCTTTA[GT]CACTTG	CGTCCCTTAA[GT]CACTTG	GCCTGGTGCAGATTAAGACACT
contig_446191:1249-1397	2	1344	G	T	TCCCTT[TA]AGCACTTGCG	TCCCTT[TA]ATCACTTGCG	GCCTGGTGCAGATTAAGACACT
contig_452927:2644-2790	2	2682	T	C	TATAGTCTTGCAGGACT	TATAGTCTCGCAGGACT	ACCTAAGGTGCCTACTAACGTGTC
contig_452927:2644-2790	2	2738	T	C	TTGTGCCCTGTGCCCTG	TTGTGCCCCGTGCCCTG	ACCTAAGGTGCCTACTAACGTGTC
contig_453526:1158-1290	2	1207	T	A	CCAAGGATTTAGCGCTT	CCAAGGATATAGCGCTT	TGTAGAGCCGCCCATAAATC
contig_459392:782-908	2	811	C	A	AATTCCGTCCACTTTCT	AATTCCGTACACTTTCT	CACACTCCGAGGCTCTTTAACA
contig_459392:782-908	2	832	C	T	GAAATGTGCGTGTGTAG	GAAATGTGTGTGTGTAG	CACACTCCGAGGCTCTTTAACA
contig_459848:2225-2361	2	2289	A	G	GACACTTGAAATAACAG	GACACTTGGAATAACAG	CGGTAGGAATTTCCAACCAC
contig_460660:427-559	2	495	G	A	CTGCTTTCGCATCTCAT	CTGCTTTCACATCTCAT	TCTCATCCATTCTCCCTGCT
contig_462346:6250-6383	2	6286	G	A	TTATCGGCGCTGAAAGA	TTATCGGCACTGAAAGA	TTCGTTGTCGTCATCTGTGG
contig_462439:599-736	2	652	A	G	AGAGACCGAGGTGGCAT	AGAGACCGGGGTGGCAT	TGGAAAAGGTAGAGCCCAGA
contig_462439:599-736	2	692	T	C	CCACTGAATAAAACATC	CCACTGAACAAAACATC	TGGAAAAGGTAGAGCCCAGA
contig_462797:1072-1176	2	1126	G	C	TGGAAGCAGGTAGGGAC	TGGAAGCACGTAGGGAC	CAGATTTGTAGAGCCACAGACG
contig_463113:591-699	2	632	G	A	TTGATGATGAATG[GA]CTC	TTGATGATAAATG[GA]CTC	GTTGTTCTTCAGCCCCTTGA
contig_463113:591-699	2	637	G	A	GAT[GA]AATGGCTCCTTTG	GAT[GA]AATGACTCCTTTG	GTTGTTCTTCAGCCCCTTGA
contig_463367:1941-2077	2	2032	C	T	GTACATTTCTAGTTGAA	GTACATTTTTAGTTGAA	GTGACAACCATTCCAAAGGG
contig_465856:774-915	2	818	T	A	TCGTCCTGTCTCTTACA	TCGTCCTGACTCTTACA	GACAAAGCACATCTCCAGCA
contig_469725:750-894	2	828	G	A	TGACTGACGTGAATAAC	TGACTGACATGAATAAC	CGAATCTGCTGAATGTGAGG
contig_476345:7113-7235	2	7148	T	C	TGCTGCTATTGCAGAGC	TGCTGCTACTGCAGAGC	CAACCTTGCGGATGAGATTC
contig_492378:1187-1305	2	1252	G	T	GAGATATCGCTTTATTT	GAGATATCTCTTTATTT	GTTACATCCACGGTTGGGTT
contig_497958:3089-3227	2	3149	A	T	AGGGCATGAAGGCATTT	AGGGCATGTAGGCATTT	AGATGGGCCAGCCAATAAAC
contig_498377:12-146	2	42	T	C	CCGGGGTCTCTGCCCAG	CCGGGGTCCCTGCCCAG	TCCAGTGTGTCCTAGGTTTTCC
contig_501457:1685-1794	2	1759	C	A	GAACAAACCGAATTCAA	GAACAAACAGAATTCAA	GTAAATGCCAGGTTTCCCCT
contig_503792:731-872	2	770	C	A	AGCGGGCGCATGCGCAG	AGCGGGCGAATGCGCAG	GCGAGATGCTTGAGTGTTCA
contig_511216:2670-2800	2	2769	G	A	ATGTTAATGGGAATTAC	ATGTTAATAGGAATTAC	ACGGATCACTGTACTGCTCAGA
contig_511460:1022-1125	2	1052	A	G	TAACTATTAAGCCTGCT	TAACTATTGAGCCTGCT	CCCACCAACCAAATCCATAG
contig_511460:1022-1125	2	1072	A	T	AAATCTGCAACGACATA	AAATCTGCTACGACATA	CCCACCAACCAAATCCATAG
contig_511519:3401-3550	2	3452	T	G	TCTTAAAATGGTGTTTT	TCTTAAAAGGGTGTTTT	ATGCGATCACACAGGGTAGA
contig_511519:3401-3550	2	3470	G	A	TGGGCAGTGCGAAGCTC	TGGGCAGTACGAAGCTC	ATGCGATCACACAGGGTAGA
contig_511519:3401-3550	2	3479	G	A	CGAAGCTCGAGGTTTTT	CGAAGCTCAAGGTTTTT	ATGCGATCACACAGGGTAGA
contig_517238:464-593	2	518	G	A	CAGAGACCGCCGC[GA]TTA	CAGAGACCACCGC[GA]TTA	AGATGCCTTGCACCAACTCT
contig_517238:464-593	2	523	G	A	ACC[GA]CCGCGTTATCTGC	ACC[GA]CCGCATTATCTGC	AGATGCCTTGCACCAACTCT
contig_518085:927-1054	2	959	C	T	ATCCACCTCACCTGACC	ATCCACCTTACCTGACC	GCCCACAGTCAAGACATCAA
contig_521772:582-700	2	641	T	G	CCTTAACCTGTAACCAA	CCTTAACCGGTAACCAA	CCAACCTGTCTCGAACAACA
contig_521772:582-700	2	670	A	T	ACACACCGACTATAACA	ACACACCGTCTATAACA	CCAACCTGTCTCGAACAACA
contig_523278:897-997	2	958	G	A	CACTACACGATGCACAT	CACTACACAATGCACAT	AGAACTCTGGGTAATGTCGAGC
contig_526212:5122-5241	2	5158	G	A	TGAAGCAGGCAGCCGTG	TGAAGCAGACAGCCGTG	TTGGGGACTAAGCCAGAGAA
contig_527210:1597-1736	2	1626	C	T	CTCTCTCACACACAGAG	CTCTCTCATACACAGAG	AGGTCCAAAGACGCATATGC
contig_532525:839-982	2	888	C	G	GACTGGAGCCCATCAAA	GACTGGAGGCCATCAAA	CCGTCACTGTTCATTTGTGC
contig_532528:5033-5175	2	5098	G	A	ATGCCGGGG[TG]AAGGTGT	ATGCCGGGA[TG]AAGGTGT	TGGGCACAGACACATTTCTG
contig_532528:5033-5175	2	5099	T	G	TGCCGGG[GA]TAAGGTGTG	TGCCGGG[GA]GAAGGTGTG	TGGGCACAGACACATTTCTG
contig_535570:2299-2420	2	2344	G	T	TCTCGTGCG[AG]TCAGCCC	TCTCGTGCT[AG]TCAGCCC	TCTCACTGCTCATACGTGTAGACC
contig_535570:2299-2420	2	2345	A	G	CTCGTGC[GT]ATCAGCCCC	CTCGTGC[GT]GTCAGCCCC	TCTCACTGCTCATACGTGTAGACC
contig_536930:2335-2484	2	2425	C	T	GCTAAATTCGTTTCCTT	GCTAAATTTGTTTCCTT	ATGTGGTTTGAGGTGGTCCA
contig_541273:856-1003	2	967	T	C	TACATCTTTGCACAGTA	TACATCTTCGCACAGTA	ACAAAAGGCTGGTCTGTCCA
contig_541593:1449-1563	2	1491	A	G	CGACGTCAAGGT[GA]AAGT	CGACGTCAGGGT[GA]AAGT	CTCCCAAACCCATCAGTTTC
contig_541593:1449-1563	2	1495	G	A	GTCA[AG]GGTGAAGTTCAG	GTCA[AG]GGTAAAGTTCAG	CTCCCAAACCCATCAGTTTC
contig_547743:135-260	2	176	G	A	GGGGCCTTGAGAAAATC	GGGGCCTTAAGAAAATC	ACCTCAGGCTGCAATTTGTC
contig_549850:1060-1191	2	1146	C	G	CAAATGTGCCAGTGAAT	CAAATGTGGCAGTGAAT	GCCACTCAACAACAGGTCAA
contig_550007:1169-1299	2	1241	A	G	AAACCATTACAGAAATA	AAACCATTGCAGAAATA	AGCTCACCGCTTCTTTGAAG
contig_551753:347-462	2	377	A	G	TTTGGTGCAAGCTGCAA	TTTGGTGCGAGCTGCAA	GGTTGTTCATCGGTGCCTTA
contig_552220:624-747	2	655	G	C	CTTCCGGAGACGTGGCT	CTTCCGGACACGTGGCT	TTCCAGTCCTGTTCCTTCCA
contig_552220:624-747	2	713	C	T	CGTTCGCTCGATACTAT	CGTTCGCTTGATACTAT	TTCCAGTCCTGTTCCTTCCA
contig_552582:2592-2739	2	2708	A	C	ACACCCAAAGGGAAGAT	ACACCCAACGGGAAGAT	CCCTACTTCAAGACCCAACAGT
contig_552955:2375-2482	2	2434	C	T	TTCTTAGACAATTTATG	TTCTTAGATAATTTATG	AGCCAATGTCATCCTGACCT
contig_556275:1556-1655	2	1592	A	G	TCAGACTGACCAGCTTT	TCAGACTGGCCAGCTTT	ACACCGGAAAAGCTGAAGAC
contig_556275:1556-1655	2	1610	C	T	CCTTGGTCCGTCTGATA	CCTTGGTCTGTCTGATA	ACACCGGAAAAGCTGAAGAC
contig_564902:3021-3126	2	3086	G	A	TGGTATATGGCCAGAAC	TGGTATATAGCCAGAAC	AAACACGCCCATGGACTTCT
contig_566331:2923-3047	2	3003	C	T	AAGGGTTTCGAAGCTTC	AAGGGTTTTGAAGCTTC	GTGACTTTGGCAGATGCAAC
contig_567240:1204-1338	2	1258	T	C	TCTTCCAGTGTGAATCC	TCTTCCAGCGTGAATCC	GAATTGCTCGTTGTGTAGCG
contig_569280:3468-3584	2	3528	T	C	AAGGTTTATATGGATGT	AAGGTTTACATGGATGT	AAGGCTCGTAGGAAAATGGC
contig_569280:3468-3584	2	3541	T	G	ATGTTGGATGGTTTGTG	ATGTTGGAGGGTTTGTG	AAGGCTCGTAGGAAAATGGC
contig_569485:570-718	2	659	C	A	GTGACAACCGCACTGAT	GTGACAACAGCACTGAT	ACAAGCCACTCCAGTAAGAAGC
contig_569485:570-718	2	668	A	T	GCACTGATATT[GT]AATTA	GCACTGATTTT[GT]AATTA	ACAAGCCACTCCAGTAAGAAGC
contig_569485:570-718	2	671	G	T	CTGAT[AT]TTGAATTAAAA	CTGAT[AT]TTTAATTAAAA	ACAAGCCACTCCAGTAAGAAGC
contig_569510:631-732	2	680	T	C	ACCAATGTTAACCAGAA	ACCAATGTCAACCAGAA	TCCTGTAGAGCCATTCCCAA
contig_569951:612-756	2	659	A	T	AAATTGGCAGTATCAAT	AAATTGGCTGTATCAAT	GGGAGATGAAAGCTGAGCTCTA
contig_570076:4991-5136	2	5068	A	G	CTCCAACAAGTGGACGG	CTCCAACAGGTGGACGG	ATGACTTGAGCAAACAGGCC
contig_572181:822-968	2	926	T	C	GAAACGTGTGCATAAAC	GAAACGTGCGCATAAAC	GCAGCCCTCGTTTCAGATAA
contig_572181:822-968	2	936	T	G	CATAAACATGAGAATCT	CATAAACAGGAGAATCT	GCAGCCCTCGTTTCAGATAA
contig_574926:672-775	2	698	G	A	ATTGAAAGGCATAAAAG	ATTGAAAGACATAAAAG	ACAACCACTCATGCCCTGAT
contig_575777:421-542	2	452	C	A	AGATCCACCCAATTCAC	AGATCCACACAATTCAC	TAGGGACATGGAAACAGGGA
contig_580765:1865-1994	2	1896	C	T	GGGACAGGCGCGTATGG	GGGACAGGTGCGTATGG	CGTGTATAGCCGTGATAGATCG
contig_581581:2098-2235	2	2204	G	A	CTAGAGCTGGTGCCCTG	CTAGAGCTAGTGCCCTG	TGAAGACTTTTGGTGGAGCC
contig_585193:2617-2727	2	2648	C	T	GGAAAATGCGCTTCTGC	GGAAAATGTGCTTCTGC	CCAATCATAGGGATGGATGC
contig_586689:129-235	2	184	C	A	CTGTGTGTCCTGAAGCC	CTGTGTGTACTGAAGCC	TAGCAGTGTAACAGTAGAGCCCTG
contig_588483:1060-1203	2	1138	G	C	AAATGTGTGTTCTGTCT	AAATGTGTCTTCTGTCT	GTGCAGTCAGGAATCCCAAT
contig_588483:1060-1203	2	1148	T	G	TCTGTCTCTGTGGCTGG	TCTGTCTCGGTGGCTGG	GTGCAGTCAGGAATCCCAAT
contig_590757:477-599	2	506	T	A	GCGGCCTCTGATCTTAG	GCGGCCTCAGATCTTAG	CAGCTTTCAGTGCTTGCTTG
contig_590757:477-599	2	560	C	G	CGCTGCTCCAGTGTTGT	CGCTGCTCGAGTGTTGT	CAGCTTTCAGTGCTTGCTTG
contig_593413:949-1079	2	979	T	G	GCTGCTTTTATAACCTT	GCTGCTTTGATAACCTT	TGTGGTAGAGCCATAACGTCAC
contig_593814:7014-7161	2	7098	C	T	AGGAACGCCGCTGTGAA	AGGAACGCTGCTGTGAA	GGGCCACTGAGGTTTGTTTA
contig_596024:1183-1306	2	1215	T	C	AACGCTGATCTGGA[GA]AT	AACGCTGACCTGGA[GA]AT	AAGGTTCGCTCACTGGAGAA
contig_596024:1183-1306	2	1221	G	A	GA[TC]CTGGAGATGAAGAT	GA[TC]CTGGAAATGAAGAT	AAGGTTCGCTCACTGGAGAA
contig_600592:4002-4109	2	4033	T	C	ACTTTAGATGGGAGCGC	ACTTTAGACGGGAGCGC	CACAAGCGGATGTTGATCTG
contig_601249:4711-4833	2	4784	C	G	GTTGTGTACATATCTCA	GTTGTGTAGATATCTCA	TCCAGAGAATCTCCGCTTGT
contig_601436:682-796	2	734	C	T	AATTCCCTCGTCCTGTT	AATTCCCTTGTCCTGTT	TGTGCTCACTGACAGCCTTT
contig_603114:1687-1799	2	1729	T	A	CACAAACCTGCTTGATT	CACAAACCAGCTTGATT	ACAAACCAGCAGCACATCAC
contig_603961:2343-2461	2	2398	T	A	AAGTAGTGTGCGGCTTG	AAGTAGTGAGCGGCTTG	CACTGCCACGCTGATATTTG
6490-SM	2	270711	A	C	GATCATCAACGCCCCTA	GATCATCACCGCCCCTA	GCGCAAATCAAGAGACACATC
6490-SM	2	270664	G	T	CTCTCCTCGGTCCACCT	CTCTCCTCTGTCCACCT	GCGCAAATCAAGAGACACATC
