# Supplementary material for: Time is of the essence: using archived samples in the development of a GT-seq panel to preserve continuity of ongoing genetic monitoring
Source: PeerJ. 2026 Feb 4;14:e20726. doi: 10.7717/peerj.20726 (PMC12882729; doi:10.7717/peerj.20726)
Supplement: Supplemental Information 4 [file peerj-14-20726-s004.fasta]

>HAM6_reference_F
-------------------GCGCAAATCAAGAGACACATCTAATTTTCATACTTCCACAACAAGATCATCAACGCCCCTAACACACGAATGCTTTTCAAAACATTCAACTCTCTCCTCGGTCCACCTCCACCACCACCCACTGTCACAGTTTCCGTCTGCACCGTCCTGTCTTGTCATCG-----------------
>RGSM_MJO_0662_1F
--------------------------------------------------------------------------------------------------------------CTCTCCTckGTNNNNNTCCACCACCACCCAcTGtCACAgtTTCcgNNNGCANNctccTGTCTTGtCATsGGTNATAGNTGTTTCCTG
>RGSM_MJO_0662_1R
TTGTAAAACGACGGCCAGTGCGCAAATCAAGAGACACATCTAATTTTCATACTTCCACNACAAGATCATCAmCGCCCCTAACACACGAATGCTTTNNNNNACATTCAACTNNNNNNNNNNNNNNNNNNNNNNNmCACCCACTGTCACA-------------------------------------------------
>RGSM_MJO_0662_2F
-------------------------------------------------------------------------------------------------------------tcTCTCCTckGtNNNNNTCCACCACCACCCACTGTCACANTTTNNNNNNNNNNNNtcctGTCTTG-----------------------
>RGSM_MJO_0662_2R
TTGTAAAACGACGGCCAGTGCGCAAATCAAGAGACACATCTAATTTTCATACTTCCACNACAAGATCATCAmCGCCCNTAACACACGAATGCTTNNNNNNNNNTTCAACTCTNNNNNNNNNNNNNNNNNNNNNmCNCCCACTGT-----------------------------------------------------
>RGSM_MJO_0662_4F
-------------------------------------------------------------------------------------------------------------TCTCTCNTNkGNNNNNNTCCACCACCACCCACTGNCACANNTTCCGNNNNNANNNNNCTGTCTTG-----------------------
>RGSM_MJO_0662_4R
TTGTAAAACGACGGCCAGTGCGCAAATCAAGAGACACATCTAATTTTCATACTTCCACAACAAGATCATCAmCGCCCCTAACACACGAATGCTTTNNNNNACATTCAACTCTNNNNNNNNNNNNNNNNNNNNNmCACCCACTGTCACA-------------------------------------------------
>RGSM_MJO_0662_6R
TTGTAAAACGACGGCCAGTGCGCAAATCAAGAGaCaCATCTAATTTTCATACTTcCACyACAAGATCATCACCGCCCCTAACACACGAATGCTTTTCAAAACATTCAACTCTCTCCTCTGTCCACCTCCTCCACCACCCACTGTCACAG------------------------------------------------
>RGSM_MJO_0662_9F
----------------------------------------------------------------------------------------------------------AACTCTNTCCTNTGTNCACCTCCACCACCACCCACTGTNACAGTTTCCGTCTGCACCGTCCTGTCTTGTNATCGGTCATAGCTGTTTCCTG
>RGSM_MJO_0662_9R
TTGTAAAACGACGGCCAGTGCNCAAANCAAGAGACACATCTAATTTTCATACTTCCANNACAAGATCANCACCGCCCCTAACACACGAATGCTTT------------------------------------------------------------------------------------------------------
>RGSM_MJO_0662_10F
---------------------------------------------------------------------------------------------------AACATTCAANTCTCTCCTCTGNNCACCTCCACCACCACCCACTGkCACAGkTTCCGTCTGCACCGTCCTGTCTTGTCATCGGTCATAGCTGTTTCCTG
>RGSM_MJO_0662_11F
----------------------------------------------------------------------------------------------------------AACTCTCTCCTNTGTNCACCTCCACCACCACCCACTGNNACAGTTTCCGTCTGCACCGTCCTGTCTTGTNATCGGTCATAGCTGTTTCCTG
>RGSM_MJO_0662_11R
TTGTAAAACGACGGCCAGTGCGCAAATCAAGAGACACATCTAATTTTCATACTTCCACwACAAGATCATCACCGCCCCTAACACACGAATGCTTTTNNNNNNNTTCAACTCTNNNNNNNNNNNNNNNNNNNNNNCACCCACTGTCACA-------------------------------------------------
>RGSM_MJO_0662_12F
---------------------------------------------------------------------------------------------------------------tcTccTckGTNNNNNTCCACCACCACCCANTGTCACAGTTTCCGNCNGCACCGTCCTGTCTTGwCATNGGTNATAGCTGTTTCCTG
>RGSM_MJO_0662_12R
TTGTAAAACGACGGCCAGTGCGCAAATCAAGAGACACATCTAATTTTCATACTTCCACAACAAGATCATCAmCGCCCCTAACACACGAATGCTTTTNNNNACATTCAACTCTNNNNNNNNNNNNNNNNNNNNNNCACCCACTGTCACA-------------------------------------------------
>RGSM_MJO_0662_13F
------------------------------------------------------------------------------------------------------------------ccTckGTNNANNTCCACCACCACCCACTGTCACAGTTTCCNNNNGCACCGTCCTGTCTTGTCATCGGTNATAgCTGTTTCCTG
>RGSM_MJO_0662_13R
TTGTAAAACGACGGCCAGTGCGCAAATCAAGAGACACATCTAATTTTCATACTTCCACAACAAGATCATCAmCGCCCCTAACACACGAATGCTTTTNNNNNNNNNNNNNNNNNNNNNNNNNNNNNNNNNNNNNNCACCCACTGTCACA-------------------------------------------------
>RGSM_MJO_0662_14F
--------------------------------------------------------------------------------------------------------------CTCTCCTCTGTNNNNNTCCACCACCACCCACTGTCACAGTTTCCGtCtGCACCGTCCTGTCTTGTCATCGGTCATAGCTGTTTCCTG
>RGSM_MJO_0662_14R
TTGTAAAACGACGGCCAGTGCGCAAATCAAGAGACACATCTAATTTTCATACTTCCACTACAAGATCATCACCGCCCCTAACACACGAATGCTTTTNNNNNNNNNNNNNNNNNNNNNNNNNNNNNNNNNNNNNNCACCCACTGTCACA-------------------------------------------------
>RGSM_MJO_0662_15F
--------------------------------------------------------------------------------------------------------------CTCTCCTCkGtNNaNNTCCACCACCACCCACTGTCACAGTTTCCGtCtGCACCGTCCTGTCTTGTCATCGGTCATAGCTGTTTCCTG
>RGSM_MJO_0662_15R
TTGTAAAACGACGGCCAGTGCGCAAATCAAGAGACACATCTAATTTTCATACTTCCACNACAAGATCATCAmCGCCCCTAACACACGAATGCTTTTNNNNNNNNNNNNNNNNNNNNNNNNNNNNNNNNNNNNNNCACCCACTGTCACA-------------------------------------------------
>RGSM_MJO_0662_17F
------------------------------------------------------------------------------------------gcttttcaaaacaNNNNacTCTCTCCTCTGTNNANCTCCACCACCACCCACTGTCACAGTTTCCGTCTgCACCGTCCTGTCTTGTCATCGGTCATAGCTGTTTCCTG
>RGSM_MJO_0662_17R
TTGTAAAACGACGGCCAGTGCGCAAATCAAGAGACACATCTAATTTTCATACTTCCACTACAAGATCATCACCGCCCCTAACACACGAATGCTTTTCAAAACATTCAACTCTCTCCTCTGTCCACCTCCNCCACCACCCACTGTCACAG------------------------------------------------
>RGSM_MJO_0662_18F
------------------------------------------------------------------------------------------gcttttcaaaaNNNNNNacTCTCTCCTCkGNNNaNCTccaCCACCACCCACTGTCACAGTTTCCGTCTGCACCGTCCTGTCTTGTCATCGGTCATAGCTGTTTCCTG
>RGSM_MJO_0662_19F
--------------------------------------------TTTNNTACTTCCACTACAAGATCATCACCGCCCCTAACACACGAATGCTTTTCAAAACATTCAACTCTCTCCTCTGTCCACCTCCACCACCACCCACTGTCACAGTTTCCGTCTGCACCGTCCTGTCTTGTCATCGGTCATAGCTGTTTCCTG
>RGSM_MJO_0662_20F
------------------------------------------ATTTTNNTACTTCCACwACAAGATCATCAmCGCCCCTAACACACGAATGCTTTTCAAAACATTCAACTCTCTCCTCkGTCCACCTCCACCACCACCCACTGTCACAGTTTCCGTCTGCACCGTCCTGTCTTGTCATCGGTCATAGCTGTTTCCTG
>RGSM_MJO_0662_20R
TTGTAAAACGACGGCCAGTGCGCAAATCAAGAGACACATCTAATTTTCATACTTCCACAACAAGATCATCAmCGCCCCTAACACACGAATGCTTTTCAAAACATTCAACTCTCTCCTCkGTCCACCTCCNCCACCACCCACTGTCACAG------------------------------------------------
